# Supplementary material for: Time-series analysis of transcriptomic changes due to permethrin exposure reveals that Aedes aegypti undergoes detoxification metabolism over 24 h
Source: Sci Rep. 2023 Oct 2;13:16564. doi: 10.1038/s41598-023-43676-9 (PMC10545687; doi:10.1038/s41598-023-43676-9)
Supplement: Supplementary file 2 — Supplementary Information 2. [file 41598_2023_43676_MOESM2_ESM.csv]

Gene_ID	logFC_TC	logCPM_TC	F_TC	Pvalue_TC	FDR_TC	DE_TC	logFC_TvsU	logCPM_TvsU	F_TvsU	Pvalue_TvsU	FDR_TvsU	DE_TvsU	logFC_6Hrs	logCPM_6Hrs	F_6Hrs	Pvalue_6Hrs	FDR_6Hrs	DE_6Hrs	logFC_10Hrs	logCPM_10Hrs	F_10Hrs	Pvalue_10Hrs	FDR_10Hrs	DE_10Hrs	logFC_24Hrs	logCPM_24Hrs	F_24Hrs	Pvalue_24Hrs	FDR_24Hrs	DE_24Hrs	UN_0HRS_1	UN_0HRS_2	UN_0HRS_3	UN_0HRS_4	UN_0HRS_5	ACE_6HRS_1	ACE_6HRS_2	ACE_6HRS_3	ACE_6HRS_4	ACE_6HRS_5	ACE_10HRS_1	ACE_10HRS_2	ACE_10HRS_3	ACE_10HRS_4	ACE_10HRS_5	ACE_24HRS_1	ACE_24HRS_2	ACE_24HRS_3	ACE_24HRS_4
AAEL000008	0.187153221	3.035207006	2.258837733	0.138742944	0.459113014	0	0.681337885	3.037110738	2.752968395	0.104520427	0.315529121	0	0.717055031	3.037110738	9.594753612	0.003471386	0.156341343	0	0.045297968	3.037110738	0.037522357	0.847338724	0.969247219	0	-0.081015114	3.037110738	0.109383498	0.742490585	0.901028209	0	2.783250265	3.75008735	3.2776183	2.775118617	3.13771817	3.339332469	2.698819508	3.228272874	2.278700326	2.516561035	3.118482491	3.37298461	2.859513171	2.918462505	2.88147822	2.87773881	3.074894523	2.390052001	3.004352493
AAEL000010	-0.022920052	10.27687585	0.133995223	0.715770839	0.905962475	0	-0.116480033	10.29213007	0.299212534	0.587269829	0.800227428	0	-0.069187363	10.29213007	0.31650151	0.576706936	0.910539692	0	-0.187482881	10.29213007	2.322628145	0.134995647	0.56861445	0	0.140190211	10.29213007	1.301265872	0.260441814	0.567831958	0	10.32281042	10.45127846	10.06664696	10.5831232	10.12408208	9.859536342	10.04986254	10.33607882	10.33686828	10.53151573	10.21951807	10.42071809	10.28488346	10.2650201	10.1549147	10.13843949	10.17040669	10.65702967	10.39837796
AAEL000013	0.087952616	2.780065677	0.490090502	0.486924721	0.797139159	0	0.288498847	2.812761333	0.466682983	0.498266494	0.744519453	0	-0.076458915	2.812761333	0.094933463	0.759518696	0.951205046	0	0.051644591	2.812761333	0.043052495	0.836628736	0.966162709	0	0.313313171	2.812761333	1.802469801	0.186622171	0.479214654	0	3.037994674	1.836035735	2.535215671	2.847535775	2.703100195	2.97418387	2.583404793	2.583236381	2.690413317	2.899569085	2.199639939	2.915282594	2.810740956	2.650110863	2.46476669	2.580263394	2.910867811	3.212583231	3.235277312
AAEL000016	-0.108889726	3.49077981	0.513156806	0.477395076	0.79299987	0	-0.499764922	3.514148709	1.033141195	0.315238748	0.591085817	0	0.128345466	3.514148709	0.201826432	0.655559193	0.921993386	0	-0.597691777	3.514148709	4.078563864	0.049838094	0.392452409	0	-0.030418611	3.514148709	0.012695995	0.910823584	0.969509187	0	3.254436368	2.65469675	3.235558687	4.412289693	3.183879225	2.409244715	3.612737528	3.195393202	3.760445513	3.45177487	3.554964287	3.590975761	2.477396656	3.826853166	3.323371044	4.229767482	3.590786803	4.172937398	3.470996779
AAEL002908	2.86103238	-0.004371001	17.66437107	0.000142125	0.007264833	1	8.512866305	0.083353605	15.00019433	0.000410565	0.007958867	1	2.673495729	0.083353605	4.474627629	0.041010625	0.464888244	0	3.213547514	0.083353605	8.508088557	0.005904083	0.132007039	0	2.625823062	0.083353605	3.475211535	0.070029333	0.278071042	0	-0.992647624	-0.992647624	-0.992647624	-0.992647624	-0.992647624	-0.348388571	-0.41091879	-0.992647624	-0.992647624	-0.992647624	-0.992647624	-0.350701651	-0.992647624	-0.992647624	0.372776424	-0.452447714	-0.992647624	-0.992647624	-0.992647624
AAEL000022	0.119967358	3.417326593	1.014404083	0.318390635	0.676213048	0	0.452046567	3.474605987	1.248245691	0.270235074	0.545418921	0	0.076093075	3.474605987	0.105762617	0.746634597	0.947064321	0	0.450063756	3.474605987	3.595044397	0.064842066	0.43632335	0	-0.074110264	3.474605987	0.104187068	0.748462323	0.9029279	0	3.294084174	2.39905243	3.471280545	3.219084108	2.765144674	3.256339814	3.16809643	3.78721339	3.606261227	3.51587397	2.838060151	3.780311052	2.859513171	2.877062114	3.360940489	3.398546546	3.884133514	3.212583231	4.128939848
AAEL000024	0.241168573	3.09788478	3.054395527	0.086265175	0.369137746	0	0.859619255	3.167914843	3.849111085	0.056418289	0.220871598	0	0.147381435	3.167914843	0.312056825	0.579385514	0.910539692	0	0.450565716	3.167914843	3.381694779	0.072997702	0.462634787	0	0.261672105	3.167914843	1.100487439	0.300155271	0.608551799	0	2.783250265	2.088138967	2.389391551	3.558094607	1.62200741	2.97418387	2.522039574	2.859932021	2.968758096	2.800108658	2.888747668	3.809584948	2.859513171	3.277856922	3.204409802	2.87773881	2.995211033	3.418439818	3.191955081
AAEL000025	0.252949123	0.211172332	0.333770515	0.565874649	0.838189753	0	0.849206022	0.20800739	0.264659345	0.609632274	0.813617115	0	-0.55327236	0.20800739	0.418758088	0.52107687	0.89114228	0	1.978140599	0.20800739	4.779803647	0.034416179	0.327917821	0	-0.575662217	0.20800739	0.344991912	0.560104849	0.808360142	0	0.048714701	0.608930836	0.693407021	-0.992647624	0.44471637	-0.348388571	0.807769114	-0.112656948	0.907807457	0.803490711	-0.992647624	0.092005198	-0.021708739	-0.481104891	-0.383358995	-0.452447714	0.240900979	0.279097815	0.083671511
AAEL000026	-0.033474585	3.883182549	0.114008716	0.736948909	0.9128074	0	-0.157514527	3.931167908	0.199688464	0.657267117	0.842623201	0	-0.166309342	3.931167908	0.646812373	0.425781273	0.857337264	0	0.077191118	3.931167908	0.143847481	0.706395509	0.930120062	0	-0.068396303	3.931167908	0.116728168	0.734313206	0.898303152	0	4.040559838	3.423348715	3.235558687	3.641932004	3.741998951	4.127380051	4.226708367	4.138065753	3.371134431	3.636113224	4.097831279	3.894002926	3.732170074	4.190148973	3.599647945	4.34767032	4.430084793	4.246823465	3.673556967
AAEL000028	0.018926762	7.441087006	0.088291104	0.767513419	0.928155763	0	0.050443362	7.475557611	0.053176312	0.81874466	0.927535743	0	-0.040980639	7.475557611	0.104743192	0.747815452	0.94743565	0	-0.102118269	7.475557611	0.653652294	0.423363606	0.828823484	0	0.19354227	7.475557611	2.360435267	0.131943577	0.400902737	0	7.149323003	7.14932654	7.592755277	7.589070472	7.162878377	7.224910141	7.058362018	7.441852083	7.395022078	7.681660882	7.639752467	7.635048563	7.208571478	7.611435974	7.511472976	7.55727257	7.373027503	7.669435112	7.565130406
AAEL000032	-0.027242503	10.43900152	0.243948807	0.623393367	0.867322674	0	-0.132542624	10.46738185	0.453080017	0.50456113	0.748376457	0	0.032641067	10.46738185	0.082418538	0.775457162	0.954357483	0	-0.008155957	10.46738185	0.005145458	0.943155633	0.992880433	0	-0.157027734	10.46738185	1.907963133	0.174490933	0.4627803	0	10.26817704	10.39176228	10.57636109	10.32150819	10.39971613	10.28945891	10.46651154	10.57369711	10.32481518	10.59803491	10.26579578	10.56958193	10.4124337	10.28395289	10.58616101	10.51684761	10.63337268	10.79117793	10.57237338
AAEL015451	2.58392	0.7000041	23.2679	1.64E-05	0.001482553	1	8.436701	0.8201938	27.01329	5.59E-06	0.000305514	1	3.787025	0.8201938	16.92951	0.000176891	0.02612406	1	4.412001	0.8201938	21.73733	3.16E-05	0.003355104	1	0.2376754	0.8201938	0.07343864	0.7877211	0.9184897	0	-0.9926476	-0.9926476	-0.9926476	-0.2261207	-0.9926476	-0.3483886	-0.4109188	-0.1126569	-0.9926476	-0.9926476	-0.3992585	-0.9926476	-0.02170874	-0.9926476	-0.9926476	1.070585	-0.06591608	-0.4353486	-0.9926476
AAEL000035	0.082255303	3.294223171	0.284547327	0.596205678	0.853894349	0	0.295786387	3.288904314	0.320980712	0.574032587	0.792100044	0	0.007544232	3.288904314	0.000606447	0.980469737	0.995625897	0	0.262399112	3.288904314	0.767308741	0.386030793	0.809265898	0	0.025843043	3.288904314	0.007518526	0.931314338	0.977410608	0	4.108849622	2.871787265	2.900808855	4.032054593	2.881760455	3.29843284	2.390875783	3.322641564	3.165641572	3.349947825	3.554964287	3.206899737	2.12520138	3.457119508	3.204409802	3.161517381	3.695338087	3.212583231	3.053589294
AAEL000037	0.238501594	4.638381842	3.942672118	0.053302508	0.287370044	0	0.911262604	4.674603469	5.352865846	0.025651071	0.134285272	0	0.290101606	4.674603469	1.566039325	0.217705028	0.747443385	0	0.422954368	4.674603469	3.463322558	0.069750046	0.451953075	0	0.19820663	4.674603469	0.789729644	0.379240758	0.678991589	0	4.945537096	3.713068822	4.661130603	4.732181273	4.143425421	4.549543759	4.337720412	3.573547219	4.430619395	4.650149215	3.731967134	4.543250873	4.504496111	4.612143272	4.805732392	4.082051679	4.717607047	4.866649004	4.767976894
AAEL000038	0.028407222	3.373297728	0.053932356	0.817244155	0.946402261	0	0.012832695	3.402741649	0.000995807	0.97497521	0.99129389	0	-0.505616036	3.402741649	4.721789047	0.035470282	0.437492799	0	-0.030386581	3.402741649	0.018749949	0.891739727	0.981461141	0	0.548835312	3.402741649	6.32817762	0.015792721	0.12124316	0	3.294084174	2.574412076	3.318486384	3.641932004	3.3948287	3.025210361	3.489916165	3.322641564	3.463854458	3.484180382	3.030927951	3.809584948	3.732170074	3.212786025	3.433265873	3.628938253	3.323516454	3.319180096	3.318204123
AAEL000020	0.098281455	4.177032727	1.193429236	0.279541363	0.637020467	0	0.359021222	4.186335262	1.299767246	0.260712348	0.536031709	0	0.118732556	4.186335262	0.429771228	0.5156745	0.889631717	0	0.256509808	4.186335262	2.013808587	0.163248894	0.60732701	0	-0.016221142	4.186335262	0.007814832	0.929977499	0.977011602	0	4.296232436	4.759660574	4.034285808	4.092903206	4.046817226	3.927297428	4.064009924	4.238316516	4.143476795	4.467713375	4.161056997	3.624307893	3.783624021	4.190148973	4.585388577	3.939097369	3.970008215	4.114928559	4.082249632
AAEL002670	2.548436475	1.068013288	19.43398157	8.43E-05	0.005031191	1	8.07570283	1.190110691	21.31643067	3.65E-05	0.001375155	1	2.903476636	1.190110691	10.58061672	0.002257428	0.125432526	0	3.00637178	1.190110691	10.16149833	0.00270697	0.079955347	0	2.165854414	1.190110691	3.366591098	0.073616861	0.28607382	0	-0.992647624	-0.992647624	-0.992647624	0.271792199	0.104179036	0.434319726	-0.992647624	1.132161426	-0.058241986	-0.41290868	0.344413152	0.092005198	0.294336219	-0.992647624	0.043689462	0.717026807	-0.992647624	-0.992647624	-0.992647624
AAEL022253	2.505302	2.589766	58.01766	2.26E-08	1.70E-05	1	8.505827	2.765988	94.04042	7.91E-12	6.83E-09	1	1.524293	2.765988	15.22831	0.000376631	0.0414345	1	3.281946	2.765988	58.3326	3.42E-09	6.40E-06	1	3.699589	2.765988	29.78448	3.15E-06	0.000520186	1	-0.9926476	-0.9926476	-0.9926476	-0.9926476	-0.9926476	2.330287	1.998848	2.583236	0.5041758	3.121811	1.836277	-0.3507017	0.2943362	1.279425	2.158335	0.2476801	-0.06591608	-0.9926476	-0.3563598
AAEL000048	0.042755788	0.123261954	0.01234493	0.91194733	0.97690587	0	0.150457352	0.127574793	0.011663936	0.914509955	0.969634984	0	0.249409083	0.127574793	0.08578382	0.771048652	0.95342625	0	0.039814985	0.127574793	0.002655278	0.959147855	0.99542076	0	-0.138766716	0.127574793	0.027842643	0.868279656	0.954012496	0	0.378774838	0.243998733	0.693407021	-0.226120676	-0.992647624	-0.348388571	0.807769114	-0.486572099	-0.451081671	-0.41290868	0.832704485	-0.350701651	0.96353819	-0.481104891	0.043689462	-0.452447714	-0.065916082	-0.435348609	1.12036861
AAEL000049	0.366494818	2.411417437	3.384503848	0.071887737	0.334619039	0	1.378241425	2.461424602	4.592141146	0.037955073	0.174354482	0	0.359645343	2.461424602	1.004594243	0.321938246	0.809599088	0	0.516635457	2.461424602	1.907738419	0.174515758	0.624407033	0	0.501960625	2.461424602	1.737730658	0.194567212	0.488878978	0	1.884904548	2.871787265	2.310551757	-0.226120676	2.345162988	3.256339814	2.856283192	2.032928539	2.135707921	2.241215785	2.277788431	1.848270302	2.477396656	2.190982169	2.070353994	2.205081302	2.194594363	1.636505832	1.717358936
AAEL000033	0.069269629	3.138566179	0.345546066	0.559122222	0.834541687	0	0.248387627	3.165992374	0.357760122	0.552963138	0.779705812	0	0.096840407	3.165992374	0.154076278	0.69665399	0.935679305	0	0.064155195	3.165992374	0.072621659	0.788876101	0.951724385	0	0.087392026	3.165992374	0.139067968	0.711083845	0.887885758	0	2.941425185	2.871787265	3.396905301	2.442497397	3.3948287	2.330287417	3.320045344	3.12729667	2.836288089	2.899569085	3.118482491	3.068446859	3.343801157	3.340119108	3.074750559	3.267902019	3.355778534	3.653923861	2.845678026
AAEL000051	0.496413481	2.071960904	9.972637246	0.002613298	0.050310952	0	1.86617287	2.121621829	13.4419267	0.000685543	0.011570727	1	0.641913634	2.121621829	4.553687003	0.03872804	0.453307271	0	0.500247374	2.121621829	3.086806796	0.086214278	0.488298968	0	0.724011861	2.121621829	5.989436745	0.018652774	0.132926178	0	2.250010058	1.34919678	1.834933081	0.935126832	1.976921584	1.853805608	1.458833835	2.364059273	1.222848503	1.453928614	2.199639939	1.462438928	2.043129074	2.494552027	1.976657367	1.477691413	1.876582431	1.636505832	1.943169541
AAEL000053	0.02900015	3.799265717	0.091742066	0.763150453	0.926157412	0	0.075765147	3.808943956	0.04893096	0.826005402	0.930738343	0	0.313492501	3.808943956	2.592999532	0.114824266	0.646379175	0	-0.131246688	3.808943956	0.434939544	0.513173406	0.870326707	0	-0.106480666	3.808943956	0.287550077	0.594622251	0.828115773	0	4.086443615	4.104722016	3.5761137	3.832405938	3.802426985	4.103835472	4.064009924	3.696132548	3.550973644	3.636113224	3.731967134	3.449367163	3.85751961	3.971554146	3.776877703	3.546792018	4.25298273	3.481011152	3.50679395
AAEL000042	0.049501278	3.853462485	0.312305755	0.578604029	0.845403239	0	0.162667782	3.897310474	0.256308012	0.615313974	0.817829971	0	0.042894023	3.897310474	0.049497509	0.825017792	0.965689821	0	0.037324422	3.897310474	0.04171535	0.839149316	0.966209676	0	0.082449337	3.897310474	0.208214073	0.650520525	0.859821236	0	3.60903377	3.713068822	3.73550074	3.32433642	3.802426985	3.339332469	3.390411452	3.78721339	3.710859344	3.45177487	3.889607609	3.866408829	4.289961718	4.010364813	4.007573378	4.331405595	4.36817023	4.26471851	3.794344999
AAEL000064	-0.218865987	4.230072451	5.828823491	0.019222976	0.168169174	0	-0.920549062	4.264390945	9.693274481	0.003323603	0.035027347	-1	-0.441905861	4.264390945	6.237219619	0.016511261	0.324557609	0	-0.390471391	4.264390945	5.110688425	0.02901844	0.297445634	0	-0.08817181	4.264390945	0.295561068	0.58955151	0.825302854	0	3.944167761	3.468472736	4.596136002	4.207403412	4.071582505	4.055561248	4.207346557	4.103038629	4.162045716	3.946330964	4.335635867	4.024571524	3.994841764	4.493876971	4.306083918	4.777984095	4.848074347	4.679218647	4.986562791
AAEL000050	0.018588534	4.178440986	0.030858774	0.861220052	0.964024348	0	0.043226801	4.205948299	0.014549053	0.904567354	0.965560056	0	0.206416273	4.205948299	0.991462394	0.325084568	0.810820474	0	0.190738058	4.205948299	0.863654428	0.358025996	0.79214549	0	-0.353927529	4.205948299	2.912279504	0.095288508	0.332084588	0	4.040559838	4.435345122	4.106072173	3.422429368	4.419034766	4.343833817	4.127191272	4.172262575	4.006337923	3.899042247	4.054087005	4.121134181	4.48907977	3.931670482	4.344100332	4.212109204	4.641134614	4.56831632	4.322147623
AAEL000071	0.392071793	0.92588034	1.561911941	0.216833381	0.567954472	0	1.294312882	0.940310523	1.44547532	0.235986594	0.50920783	0	0.012616436	0.940310523	0.00032725	0.985652638	0.996123785	0	0.971930412	0.940310523	3.13772835	0.083752594	0.485808328	0	0.309766034	0.940310523	0.232608473	0.632099174	0.849626811	0	1.660607625	1.141984953	-0.356253769	-0.992647624	1.325215041	-0.348388571	-0.41091879	1.602421644	-0.451081671	0.803490711	1.487380351	0.704116352	0.96353819	1.146360254	0.866341551	0.904609853	-0.456115015	-0.034344346	0.083671511
AAEL000073	0.168322193	2.999808344	1.629606565	0.207279327	0.555699672	0	0.620273152	3.004596431	1.842246029	0.181933428	0.438955458	0	0.04888875	3.004596431	0.031920667	0.85906049	0.975204875	0	0.358433205	3.004596431	1.9438641	0.170578079	0.619253893	0	0.212951196	3.004596431	0.670361826	0.417544628	0.710651627	0	3.332671468	3.278835192	2.845954483	2.242165556	3.471268247	2.809290819	2.642265981	2.817346334	2.584265988	2.693280273	3.388822119	2.549389724	2.859513171	2.958707913	3.028805254	2.634299592	3.186730002	2.78669783	3.318204123
AAEL000074	-0.034268339	6.221413147	0.19623392	0.659566834	0.881088216	0	-0.157842401	6.261853855	0.341991797	0.56180879	0.785352585	0	-0.008863593	6.261853855	0.003215062	0.955051724	0.991652462	0	-0.075385487	6.261853855	0.233307844	0.631588965	0.908394953	0	-0.073593321	6.261853855	0.225153286	0.63759777	0.851641002	0	6.042480722	5.709096641	6.393918934	6.305284878	5.815178994	5.95170947	5.934347124	6.233709875	6.531946825	6.463388925	6.398657242	6.756116981	5.94910083	6.071060526	6.181912214	6.295780242	6.490688327	6.530495108	6.440650984
AAEL000076	0.118905573	3.786026853	1.166791094	0.284914439	0.643140135	0	0.421838384	3.775302964	1.141476038	0.291439912	0.566368012	0	-0.053743987	3.775302964	0.053670575	0.817919476	0.964117643	0	0.107298399	3.775302964	0.217106208	0.643659976	0.911141326	0	0.368283973	3.775302964	2.772909123	0.103311241	0.348846379	0	3.700393262	4.18801858	3.85143377	3.721163881	4.419034766	3.417809469	3.582998478	3.494662936	3.710859344	3.773559268	3.457591447	3.250247562	3.972843362	3.340119108	3.630739754	3.917467937	4.399459626	3.136875236	3.823025475
AAEL000077	0.01072235	3.254072881	0.010108641	0.920290658	0.979303315	0	0.026674317	3.283984547	0.005182061	0.942954163	0.979781427	0	-0.095164631	3.283984547	0.194330163	0.661596502	0.924742335	0	0.179760175	3.283984547	0.673683896	0.416402209	0.82456105	0	-0.057921226	3.283984547	0.076658956	0.783234616	0.916591109	0	3.213668106	3.328632226	2.845954483	2.775118617	3.508021012	2.749854531	3.489916165	3.764976564	3.010343024	3.31434319	3.316609951	3.250247562	2.952373531	3.073116885	2.5321854	3.518336582	3.035602847	3.680830133	3.57582899
AAEL000055	0.132035648	3.85134508	2.70893572	0.105659458	0.404803995	0	0.471696469	3.921493413	2.867730937	0.097773745	0.303452794	0	-0.005052043	3.921493413	0.000978834	0.97518933	0.994400372	0	0.212024597	3.921493413	1.698875484	0.199531384	0.653129634	0	0.264723915	3.921493413	2.806443201	0.10131332	0.344797059	0	3.544746312	3.423348715	3.434572153	3.105544511	3.355034474	3.528058657	4.226708367	4.085200909	4.162045716	3.606979782	3.675345247	3.838276638	3.623406361	3.8906528	3.776877703	4.082051679	4.070627494	3.991406682	3.794344999
AAEL000080	0.148138624	6.199491615	0.644578281	0.42740728	0.761749733	0	0.540163815	6.275673183	1.071154316	0.306604369	0.583033411	0	-0.094804457	6.275673183	0.100950991	0.75226489	0.949036277	0	0.810171849	6.275673183	7.330579962	0.009760112	0.174438694	0	-0.175203577	6.275673183	0.324964084	0.571674986	0.815205188	0	5.595846993	5.298671604	4.986855316	6.4165894	5.96809382	5.602784192	6.448896406	6.180099501	6.553205249	7.37321499	5.787142822	5.596419644	6.158490943	6.071060526	6.911716622	5.734104523	5.753044224	6.052623356	5.262629297
AAEL000081	-0.1006886	5.224668325	1.697687675	0.1981794	0.542484578	0	-0.42167235	5.250532419	2.629207071	0.112394522	0.330044455	0	-0.107608842	5.250532419	0.507755983	0.480050027	0.877383656	0	-0.182567239	5.250532419	1.465493954	0.232823107	0.693779632	0	-0.131496269	5.250532419	0.783133487	0.381220321	0.680040938	0	5.110071304	5.181605135	5.241830792	4.653568886	5.602234137	5.395398044	5.32866761	5.540286609	5.141652151	4.849878242	5.043326951	5.203010912	5.464987368	5.316702853	5.354354342	5.549568985	5.285002013	5.447226961	5.439743807
AAEL020330	2.352939	0.05222723	16.85822	0.000170081	0.008236876	1	8.030587	0.1449535	17.3336	0.000173264	0.004399811	1	1.179216	0.1449535	1.829687	0.1841544	0.7122125	0	4.738165	0.1449535	18.27441	0.000123806	0.0092603	1	2.113206	0.1449535	2.842139	0.1000127	0.3422387	0	-0.9926476	-0.9926476	-0.9926476	-0.9926476	-0.9926476	0.09540762	-0.9926476	-0.1126569	-0.4510817	0.8034907	-0.3992585	-0.9926476	-0.9926476	-0.9926476	-0.9926476	-0.9926476	-0.9926476	-0.4353486	-0.9926476
AAEL000085	-0.665426985	1.094749723	1.240321219	0.272813611	0.63186141	0	-3.933918549	1.160502167	4.113208653	0.048919948	0.20276126	0	-2.746673718	1.160502167	5.330606227	0.025942207	0.392620953	0	-1.507392619	1.160502167	1.423087958	0.239588066	0.701208984	0	0.320147787	1.160502167	0.14572527	0.70457799	0.883793402	0	1.533863477	0.608930836	-0.992647624	0.935126832	-0.992647624	0.708566731	1.321507458	-0.992647624	2.740695038	1.316712014	-0.992647624	1.132538969	-0.021708739	1.714978645	-0.992647624	0.247680148	-0.992647624	1.522135414	-0.992647624
AAEL000087	0.383811487	2.664448331	6.235338192	0.015638744	0.149253559	0	1.39130338	2.743209153	6.946052206	0.011716614	0.083273268	0	0.546896713	2.743209153	2.834353973	0.099683726	0.624358335	0	0.271250614	2.743209153	0.81633404	0.371404685	0.801508591	0	0.573156054	2.743209153	3.958672361	0.053164359	0.237113045	0	1.660607625	2.088138967	1.717610749	2.618372806	1.976921584	2.158092264	1.998848492	1.956496422	2.528112291	1.900622184	1.613289888	2.549389724	2.810740956	3.340119108	2.596593715	3.23330485	2.044333099	3.097477321	2.667370189
AAEL000088	-0.129266871	3.518028882	2.331270354	0.132698142	0.449119926	0	-0.52874892	3.562143959	3.053705402	0.08785795	0.286662102	0	-0.230933704	3.562143959	1.757947061	0.192043273	0.721695153	0	-0.176628436	3.562143959	0.951999246	0.334794573	0.77784282	0	-0.12118678	3.562143959	0.516286547	0.476406484	0.752126524	0	3.477460012	3.376767628	3.2776183	3.219084108	3.183879225	3.663062789	3.904845297	3.696132548	3.85478039	3.484180382	3.201026156	3.162209012	3.410785883	3.309323869	3.567871284	4.15779931	3.478062605	3.783701459	4.009252724
AAEL000090	0.009916327	5.806648689	0.027625686	0.868619382	0.965896103	0	0.013285088	5.815921532	0.004350973	0.947720979	0.982098803	0	0.152597722	5.815921532	1.723371977	0.196384132	0.72386208	0	-0.040415449	5.815921532	0.120676009	0.730036381	0.93825407	0	-0.098897185	5.815921532	0.724129267	0.399615899	0.695040952	0	5.717479439	5.764423469	5.988099505	6.149295111	5.865613862	6.016190586	5.855694642	5.486941201	5.675200467	5.792666342	5.793807615	5.821467875	5.663448871	5.951504316	5.792712227	5.881024658	5.880481612	5.64464303	5.754609888
AAEL000091	0.1039667	3.811985198	1.244317871	0.269633629	0.628235776	0	0.376827464	3.836283264	1.344270671	0.252828043	0.527807796	0	0.055358637	3.836283264	0.084336327	0.77293314	0.953942164	0	0.08881149	3.836283264	0.226867619	0.636323541	0.90850964	0	0.232657336	3.836283264	1.568483853	0.217352766	0.518270796	0	3.993168691	4.016319894	3.2776183	3.514275204	3.943272518	3.455503116	4.14765145	3.494662936	3.402707867	3.850150817	3.864501545	3.486093581	3.808678798	4.190148973	3.776877703	3.655312801	3.990701316	3.598557441	4.174166268
AAEL000092	0.009673839	2.508709688	0.005470911	0.941314036	0.98281379	0	-0.113714436	2.512451767	0.066336037	0.798005281	0.916572686	0	-0.451747202	2.512451767	2.748882185	0.104770186	0.631345683	0	0.021839236	2.512451767	0.006584759	0.935710683	0.991446638	0	0.31619353	2.512451767	1.895838752	0.175836367	0.464701528	0	2.66726241	2.730748194	2.667643913	2.442497397	2.49914579	2.158092264	2.086239659	2.174622359	2.469684108	2.385447334	2.422428558	2.403423186	2.202854986	1.146360254	1.876450289	3.085969908	3.222161562	2.51492599	3.101201032
AAEL000097	-0.02896598	-0.16523272	0.004320875	0.947835503	0.984388018	0	0.882761356	-0.180942405	0.479754422	0.492343817	0.741355917	0	1.613077178	-0.180942405	2.158157414	0.149261728	0.685199853	0	-0.744873685	-0.180942405	0.82826123	0.367966636	0.800182524	0	0.014557863	-0.180942405	0.000354627	0.985064622	0.995799813	0	0.64720525	0.608930836	-0.992647624	-0.992647624	-0.34241743	-0.992647624	-0.992647624	-0.992647624	-0.451081671	-0.992647624	-0.39925849	0.430283713	-0.021708739	0.65253248	-0.383358995	-0.992647624	0.708861996	-0.034344346	0.083671511
AAEL000099	0.19556767	4.596071566	4.608615979	0.036370217	0.233825488	0	0.725001137	4.666954754	5.445537062	0.024476392	0.130586264	0	0.283947315	4.666954754	2.440073986	0.125771097	0.66049497	0	0.129268694	4.666954754	0.522781541	0.473662956	0.855272619	0	0.311785129	4.666954754	3.083949107	0.08635481	0.312962992	0	4.496447783	4.046393179	4.302203937	4.092903206	3.61297484	4.666660499	4.536998144	4.301478113	4.162045716	4.621300677	4.241265845	4.72324004	4.892121359	4.521008907	4.984856809	3.981407058	4.859370183	4.831060493	4.579128323
AAEL013345	2.10614	2.584653	42.37124	1.29E-07	5.20E-05	1	7.566279	2.747484	86.03207	1.00E-11	7.97E-09	1	1.278076	2.747484	9.82451	0.003137028	0.1491949	0	2.240634	2.747484	30.62368	1.85E-06	0.000577263	1	4.047569	2.747484	50.08449	1.12E-08	1.24E-05	1	-0.9926476	-0.9926476	-0.9926476	1.38781	-0.3424174	3.212982	1.458834	0.6400433	0.7200616	3.036977	2.489651	1.730764	0.9635382	2.257022	1.87645	-0.4524477	0.240901	-0.4353486	0.6932022
AAEL013350	2.05489	2.68269	36.49945	5.91E-07	0.000142778	1	8.988051	2.856067	84.46644	1.30E-11	8.61E-09	1	0.9464262	2.856067	5.976266	0.01877466	0.3428307	0	2.496518	2.856067	35.74507	4.25E-07	0.000217047	1	5.545107	2.856067	48.21393	1.75E-08	1.51E-05	1	0.0487147	-0.9926476	-0.3562538	-0.9926476	-0.9926476	2.866375	3.283532	1.956496	0.7200616	3.799544	2.029368	0.4302837	0.77301	2.438734	2.394042	-0.9926476	-0.9926476	-0.03434435	-0.9926476
AAEL000065	0.037160743	3.177291452	0.092488212	0.762218964	0.926120253	0	0.100264598	3.182691998	0.057098147	0.812304227	0.923551727	0	0.352706835	3.182691998	2.205985842	0.144939846	0.681282556	0	0.10758639	3.182691998	0.196744792	0.65963678	0.914280973	0	-0.360028626	3.182691998	2.169532199	0.148220419	0.425479791	0	3.670578326	3.118217805	2.953653718	2.916490983	3.57883161	3.815786142	2.998239149	3.092003869	2.881809727	2.850695811	2.838060151	2.549389724	3.19971103	3.179115819	3.397556362	3.23330485	3.744903213	3.015299037	3.14729156
AAEL000079	-0.220999264	6.806325817	7.313808277	0.00919909	0.10665883	0	-0.909455135	6.828942459	10.21762178	0.002641637	0.029858741	-1	-0.26576607	6.828942459	2.646058549	0.111283704	0.645010091	0	-0.210136431	6.828942459	1.645863986	0.206553811	0.661868987	0	-0.433552634	6.828942459	6.85053218	0.012265025	0.103427976	0	6.643091074	6.673531379	7.261846853	6.497587453	6.901431225	7.146418926	7.296868537	7.317496251	7.195406573	6.931268249	6.807159325	6.847161067	6.726982832	7.216428677	7.243796684	7.090744116	6.632405445	6.315554033	6.268876338
AAEL000109	-0.042706274	4.298704145	0.042550391	0.837747758	0.9553457	0	-0.202936454	4.291389757	0.105574601	0.746851911	0.892437544	0	-0.191061928	4.291389757	0.277651308	0.601015557	0.912654516	0	-0.029853186	4.291389757	0.006957831	0.933918763	0.991446638	0	0.017978661	4.291389757	0.002479835	0.960519356	0.987019507	0	4.215939416	2.871787265	5.252415261	4.877616083	4.277194451	3.379104508	4.90468273	3.260419871	5.06479021	4.141817131	3.914284234	3.68874716	5.168605434	4.029385516	4.417253723	4.229767482	4.518242779	3.653923861	4.105783612
AAEL027610	2.023857	3.89312	41.99823	1.70E-07	6.41E-05	1	7.037469	4.078197	90.39799	4.93E-12	5.03E-09	1	0.8576415	4.078197	5.721765	0.02130631	0.3553373	0	2.8872	4.078197	55.48112	3.33E-09	6.40E-06	1	3.292628	4.078197	40.05044	1.33E-07	6.24E-05	1	-0.9926476	0.2439987	-0.9926476	0.6412526	0.9511211	4.66666	3.641876	3.672435	2.528112	4.635797	3.490785	1.462439	2.477397	2.877062	3.074751	0.9046099	1.784776	0.5364471	-0.9926476
AAEL000106	-0.369395228	1.069947281	2.842295306	0.097646229	0.391891925	0	-1.390544754	1.131068019	3.722980575	0.060438606	0.229644988	0	-0.558670727	1.131068019	1.683016597	0.201601442	0.727988132	0	-0.376881633	1.131068019	0.859276167	0.359235007	0.792930918	0	-0.454992393	1.131068019	1.22686122	0.274318265	0.582468129	0	0.64720525	-0.245689507	0.922756327	-0.226120676	1.150259656	0.938915131	1.458833835	1.498435505	1.594973536	0.319864408	1.026243556	1.462438928	1.76452389	1.513576474	1.386988462	0.717026807	0.896005358	1.11188426	1.943169541
AAEL000116	-0.063963549	3.625391052	0.398682777	0.530463054	0.819628249	0	-0.280118606	3.642373998	0.618318308	0.436084917	0.697536998	0	-0.098353202	3.642373998	0.22532438	0.637470332	0.918292723	0	-0.106115453	3.642373998	0.264264913	0.609898045	0.899200932	0	-0.075649952	3.642373998	0.138366543	0.711779598	0.888457986	0	3.968876255	3.855763628	3.641996181	3.682091794	2.936713979	3.694928257	3.207610151	3.696132548	3.80838386	3.773559268	3.864501545	3.999386075	3.273554234	3.760101081	3.245163242	4.082051679	3.695338087	3.481011152	3.73521472
AAEL000118	-0.175796571	4.084574835	2.946013111	0.09188406	0.381604611	0	-0.722171387	4.126985537	3.887186055	0.05526328	0.21817624	0	-0.401945621	4.126985537	3.542617496	0.066748108	0.550868209	0	-0.237700984	4.126985537	1.229390262	0.273831247	0.73810584	0	-0.082524782	4.126985537	0.159820929	0.691346309	0.877691548	0	4.086443615	3.675075355	4.106072173	3.514275204	3.9698637	3.927297428	4.424121162	4.47589384	4.383923711	4.079552499	4.031707207	3.250247562	4.473496911	4.155939925	4.325217342	4.665705735	4.336187153	4.50949518	3.704715209
AAEL000119	0.322219674	3.136275011	8.599181006	0.004943411	0.074221576	0	1.217333725	3.176005595	11.59183107	0.001467856	0.019428315	1	0.113502465	3.176005595	0.294454639	0.590246499	0.911056535	0	0.435242665	3.176005595	4.727162573	0.035371188	0.332001239	0	0.668588594	3.176005595	10.16854602	0.002698673	0.040548731	1	3.406881347	2.871787265	2.535215671	3.045237994	2.824630528	2.246757395	3.042614799	2.941508198	3.165641572	3.45177487	3.388822119	3.206899737	3.19971103	3.24568831	2.981348467	2.524124248	2.774318723	2.323313038	2.788656092
AAEL000107	-0.039751364	2.238699207	0.07656182	0.783079796	0.933450171	0	-0.189459722	2.279497294	0.151716536	0.698867424	0.863981492	0	-0.297175273	2.279497294	1.075315442	0.305678413	0.804018882	0	0.012533263	2.279497294	0.002054868	0.964058491	0.995546279	0	0.095182288	2.279497294	0.116753563	0.734285438	0.898303152	0	1.985201318	2.199389733	1.834933081	1.387809598	2.49914579	1.853805608	2.457947773	2.728207519	2.408789378	2.163305642	2.422428558	2.324500177	2.346646575	1.617789211	2.932277358	2.580263394	2.623481305	2.453839649	1.589648622
AAEL000115	-0.101834022	4.367769212	1.272965422	0.264252995	0.622840411	0	-0.439771803	4.366096893	2.026001654	0.162009584	0.41028781	0	-0.342338419	4.366096893	3.577898389	0.065458715	0.54660981	0	-0.056638473	4.366096893	0.100421681	0.75289323	0.944527092	0	-0.04079491	4.366096893	0.054093565	0.81721646	0.931069381	0	4.546552163	4.586269601	4.260865289	5.025417439	4.095929828	4.217894301	4.283281891	4.391320138	4.399657471	4.591863484	4.424210104	4.453372717	4.289961718	4.379939281	4.076943828	4.229767482	4.641134614	4.652282022	4.660839272
AAEL000122	0.035327456	5.253889987	0.336111876	0.564519456	0.837721929	0	0.116688913	5.236447681	0.300035225	0.586758264	0.799937301	0	0.05934716	5.236447681	0.233457854	0.631479652	0.917752779	0	-0.001533206	5.236447681	0.000157203	0.990055684	0.997864861	0	0.058874959	5.236447681	0.225903777	0.637039214	0.851546159	0	5.579895759	5.571098939	5.334406521	5.689217448	5.430987182	5.346079236	5.085235849	5.259308583	5.122817147	5.201291671	5.202064946	5.3890438	5.333054545	5.220674275	5.165566463	4.979302002	5.153533949	5.063505081	5.048594937
AAEL000126	0.361629666	2.505428157	5.271648234	0.025627108	0.195786247	0	1.249742782	2.560370793	6.066520762	0.017956238	0.108935456	0	0.530404828	2.560370793	3.376209339	0.073221899	0.567570856	0	-0.173342353	2.560370793	0.317528127	0.576091784	0.892383701	0	0.892680307	2.560370793	10.17849246	0.002687008	0.040481855	1	2.4028995	1.34919678	1.943427935	2.442497397	2.345162988	2.749854531	2.246583609	2.303635881	2.345210636	2.31513323	2.199639939	1.602830425	2.413502328	2.698447251	2.241257168	2.05467858	2.394180781	2.629847141	2.667370189
AAEL000127	-0.088706932	1.354099225	0.172794611	0.679305164	0.889763683	0	-0.459391058	1.397554084	0.389738232	0.535811872	0.768670527	0	-0.649491981	1.397554084	2.112477272	0.153530491	0.687592836	0	-0.207588089	1.397554084	0.238527791	0.627810471	0.906421007	0	0.397689011	1.397554084	0.954325843	0.334211223	0.640648245	0	0.873439643	0.899938548	0.922756327	1.570067851	1.150259656	1.312025391	1.169720848	1.498435505	2.135707921	0.803490711	2.117014607	1.956922843	1.13181461	1.146360254	0.640563749	1.477691413	1.344875082	1.11188426	1.943169541
AAEL000128	-0.008811379	4.146426088	0.00991955	0.921037162	0.979303315	0	-0.057479844	4.192040109	0.040702914	0.841085957	0.936542538	0	-0.108966455	4.192040109	0.445719215	0.508025009	0.888223659	0	0.065849331	4.192040109	0.159822857	0.691344547	0.92430134	0	-0.01436272	4.192040109	0.007543295	0.931201584	0.977410608	0	3.577248098	3.22725769	4.528074638	4.00064001	4.046817226	4.666660499	4.372904037	4.270242941	4.285737904	4.401387599	4.008974764	4.167095233	4.179048661	4.173145842	4.325217342	3.981407058	4.286842479	4.033766663	4.218017893
AAEL000123	0.105102993	1.00872803	0.121439624	0.728848032	0.910878413	0	0.362037722	1.008743192	0.113996679	0.737319908	0.886214312	0	-0.039659901	1.008743192	0.004695322	0.945694797	0.991067953	0	0.358174154	1.008743192	0.388155303	0.536637477	0.879295658	0	0.043523469	1.008743192	0.004114845	0.949157315	0.983107167	0	1.777110655	0.243998733	1.449767974	-0.992647624	1.325215041	0.938915131	1.169720848	1.264856483	1.357839471	1.316712014	1.196863502	0.934172612	0.96353819	1.513576474	0.640563749	-0.060323337	-0.456115015	-0.034344346	1.83467772
AAEL000124	-0.048740835	5.32947057	0.249828209	0.619426128	0.866107807	0	-0.224014218	5.301722593	0.491441106	0.487149193	0.736895222	0	-0.111518599	5.301722593	0.355611227	0.554152839	0.901334121	0	-0.084052366	5.301722593	0.208848969	0.650024848	0.912446929	0	-0.028443253	5.301722593	0.024281989	0.876915724	0.95762457	0	5.816096205	4.914430461	5.430748057	6.285869706	5.48729236	5.305373145	4.830690705	5.366576036	4.941227282	5.191512104	5.326789354	5.701663618	5.197348559	5.463781646	4.692413824	5.401623718	5.382179102	5.181244678	5.40222134
AAEL000138	0.027668382	7.446324091	0.216281545	0.643778192	0.87448223	0	0.084836453	7.43959262	0.168338034	0.68367753	0.856723585	0	-0.052971706	7.43959262	0.196018609	0.660224629	0.924672656	0	-0.02236535	7.43959262	0.035154696	0.852174279	0.970750443	0	0.160173509	7.43959262	1.80472824	0.186352109	0.478959484	0	7.881535597	7.712797593	7.406285748	7.736994925	7.413492069	7.454000173	7.003292057	7.36262058	7.44326465	7.36017893	7.409621635	7.555203404	7.370872176	7.627128687	7.298067286	7.140603457	7.408064054	7.378293393	7.565130406
AAEL000139	0.042363366	3.129671134	0.094105501	0.760213958	0.924679778	0	0.137339587	3.12946305	0.081301094	0.776942546	0.906629117	0	0.011626533	3.12946305	0.001654249	0.967749648	0.994282207	0	0.114896771	3.12946305	0.173593668	0.679058186	0.919513595	0	0.010816283	3.12946305	0.001570468	0.968576483	0.989289512	0	3.5114954	2.802990556	2.602948745	4.00064001	3.090031168	2.246757395	2.805681136	2.980629306	3.090080924	3.201932534	3.49078467	3.068446859	3.410785883	2.745216528	2.596593715	3.459684509	3.113144405	3.097477321	3.004352493
AAEL000134	0.365025293	1.508808409	3.719357458	0.059106484	0.30347363	0	1.624951444	1.475629355	6.828741189	0.01239394	0.086135968	0	1.224869759	1.475629355	10.26710971	0.002585413	0.137056707	0	0.055356911	1.475629355	0.026923501	0.885435073	0.980321692	0	0.344724773	1.475629355	0.933057103	0.339596291	0.645986934	0	2.473668526	1.691274347	1.294550374	2.242165556	1.150259656	0.434319726	0.585840278	0.429976581	0.907807457	0.803490711	2.029368175	0.934172612	1.658263236	1.806031955	1.525777074	1.591332078	1.210195633	0.536447074	1.12036861
AAEL000137	0.245613669	2.133929793	1.879998473	0.176067315	0.514700409	0	0.931001427	2.176453839	2.456169165	0.124564343	0.350095677	0	0.405605307	2.176453839	1.333636418	0.254684256	0.770778837	0	0.390762882	2.176453839	1.252326439	0.269464774	0.73356115	0	0.134633239	2.176453839	0.1682005	0.683799541	0.875672035	0	2.4028995	1.691274347	0.420576271	1.877327603	2.345162988	1.962523162	1.699569358	1.956496422	1.594973536	2.241215785	1.34942231	1.306898221	1.863492048	2.790517126	1.525777074	2.205081302	2.455012076	2.629847141	1.943169541
AAEL000147	0.114903309	3.809173402	1.233132047	0.27177242	0.631064348	0	0.41916718	3.82019197	1.42945564	0.238556757	0.511934034	0	0.037499636	3.82019197	0.033071028	0.856571388	0.975204875	0	0.147251761	3.82019197	0.527681943	0.47161018	0.854911741	0	0.234415783	3.82019197	1.399609084	0.243439185	0.548203701	0	4.063684131	4.480101216	3.396905301	3.374216436	3.772529328	3.59713932	3.355657361	3.439570439	3.735865456	3.969406483	3.353167798	3.656887276	3.474797998	3.737145938	4.185627088	3.602072547	3.792821892	4.114928559	3.958451929
AAEL000140	-0.217314773	3.156798719	3.678645549	0.060466024	0.306788945	0	-0.873266911	3.185368764	4.710165369	0.035685671	0.167308259	0	-0.129563644	3.185368764	0.310305782	0.580447678	0.910539692	0	-0.375395722	3.185368764	2.571855553	0.116270844	0.537786934	0	-0.368307545	3.185368764	2.557820763	0.117242533	0.374908885	0	3.213668106	2.730748194	3.192235973	2.847535775	3.314111383	3.339332469	3.207610151	3.46737965	2.968758096	3.384694886	3.586014248	2.968164825	3.039616591	3.591171418	3.245163242	3.85056314	3.644009334	3.175225791	3.004352493
AAEL000149	0.099364949	4.98189028	1.585725054	0.213412739	0.563837357	0	0.364447658	5.0216019	1.772436543	0.190258526	0.44931407	0	0.059536127	5.0216019	0.14372836	0.706511265	0.937736553	0	0.140552181	5.0216019	0.769370231	0.385399165	0.809265898	0	0.16435935	5.0216019	1.098099119	0.300673612	0.60906706	0	5.01836075	4.898031249	4.826097737	4.363730925	4.94654064	5.325869752	5.292374568	5.366576036	4.782273423	4.77327183	4.773487233	4.489998589	5.139277993	4.733093649	4.764273947	4.947639955	5.008873404	5.3160726	4.782652874
AAEL000143	-0.061033089	4.959574276	0.664196097	0.418701217	0.75612324	0	-0.278325543	4.962998991	1.288603178	0.262738997	0.537546938	0	-0.353971512	4.962998991	6.114390567	0.01753779	0.334010758	0	-0.02732784	4.962998991	0.036944659	0.848503626	0.969247219	0	0.102973808	4.962998991	0.545697912	0.464187063	0.744268037	0	4.815347429	5.311111455	4.867997422	5.419123451	4.959867411	4.903270129	4.805158669	4.97928007	5.024767015	5.304706479	4.839395967	5.039667934	4.868486187	4.756112848	4.935906931	5.000030468	5.038989234	5.10382874	5.096369081
AAEL000148	-0.302943504	1.765187634	3.04580123	0.086696468	0.37042141	0	-1.245468267	1.796307179	4.646178423	0.036897117	0.171341846	0	0.11211348	1.796307179	0.120782608	0.729921996	0.943473985	0	-0.634371011	1.796307179	3.534456714	0.067050347	0.444097058	0	-0.723210737	1.796307179	4.508104229	0.039666585	0.200819915	0	2.078976354	1.691274347	1.120597142	1.387809598	1.750260991	2.330287417	1.806377464	1.875787388	1.594973536	2.080946711	1.936050673	2.324500177	2.12520138	1.513576474	2.070353994	1.973156986	1.962894563	2.253336354	1.717358936
AAEL000151	-0.271804411	-0.338422851	0.310991513	0.579401988	0.845573206	0	-0.486594498	-0.301540068	0.045528781	0.83206654	0.933861902	0	0.555576209	-0.301540068	0.227302547	0.63600121	0.918041241	0	-0.381433744	-0.301540068	0.187543411	0.667183923	0.915179031	0	-0.660736963	-0.301540068	0.466513372	0.498344145	0.767272248	0	-0.992647624	-0.992647624	-0.992647624	-0.226120676	-0.34241743	-0.992647624	-0.41091879	-0.486572099	-0.992647624	-0.992647624	0.609119211	-0.350701651	0.553435163	-0.992647624	0.640563749	0.50135625	-0.065916082	-0.435348609	-0.356359781
AAEL002726	2.021886453	-0.473069548	11.00952269	0.001636356	0.037302306	1	8.153884717	-0.451993649	13.92502197	0.000620254	0.010826957	1	4.119183428	-0.451993649	8.969975677	0.004808259	0.17579119	0	2.181768153	-0.451993649	2.961581583	0.093393779	0.500814288	0	1.852933136	-0.451993649	2.558502133	0.117980303	0.376452428	0	0.048714701	-0.992647624	-0.992647624	-0.992647624	-0.992647624	-0.992647624	-0.992647624	-0.992647624	-0.992647624	-0.992647624	-0.992647624	-0.992647624	-0.992647624	-0.481104891	-0.992647624	-0.992647624	-0.992647624	-0.992647624	0.083671511
AAEL000162	-0.123044318	0.425767893	0.13808455	0.711662612	0.904019015	0	-0.532737539	0.411769308	0.205238253	0.652856097	0.840520399	0	0.87725972	0.411769308	1.661112339	0.204503567	0.732635824	0	-0.862494213	0.411769308	1.564521234	0.217924141	0.673896178	0	-0.547503045	0.411769308	0.668121514	0.418317725	0.710962771	0	0.048714701	0.608930836	1.449767974	-0.226120676	0.44471637	0.434319726	0.323454641	0.429976581	-0.451081671	-0.41290868	1.026243556	0.092005198	1.13181461	0.194310148	0.043689462	0.50135625	0.708861996	0.754764916	-0.356359781
AAEL000163	-0.004724612	4.611697801	0.003265525	0.954643093	0.985500257	0	-0.072085144	4.611212628	0.059279932	0.808822374	0.921179333	0	-0.231811062	4.611212628	1.732486038	0.195228497	0.72386208	0	-0.010300047	4.611212628	0.003586071	0.952532068	0.993977308	0	0.170025965	4.611212628	1.055395963	0.310144996	0.619407017	0	4.801658226	5.009093859	4.645154392	4.769937372	4.54816971	3.815786142	4.064009924	4.760713411	4.643803508	4.367045058	4.732446526	4.577690808	4.504496111	4.103055601	4.469782966	5.010284076	4.825213834	4.56831632	4.797181063
AAEL000164	-0.397128052	2.217844458	4.866893709	0.031698664	0.219037183	0	-1.662972914	2.241017773	7.532305998	0.008876021	0.069366256	0	-1.11927152	2.241017773	9.276691913	0.00399798	0.165584236	0	-0.496278447	2.241017773	2.091350844	0.155552929	0.598887357	0	-0.047422947	2.241017773	0.019805011	0.888755473	0.961761611	0	2.4028995	2.39905243	2.464145271	1.570067851	1.750260991	2.809290819	2.642265981	1.956496422	1.890527795	2.946840816	3.523231335	2.617184204	1.76452389	1.806031955	2.070353994	1.070585402	2.774318723	2.684047716	2.788656092
AAEL013346	2.003826	1.562453	25.69807	9.54E-06	0.001009947	1	8.240886	1.695926	52.26785	6.82E-09	9.93E-07	1	0.8150098	1.695926	2.309415	0.1360815	0.6716706	0	2.330496	1.695926	19.49225	6.93E-05	0.006028556	1	5.095381	1.695926	37.87312	2.38E-07	9.89E-05	1	-0.3799789	0.8999385	-0.9926476	-0.2261207	-0.9926476	1.312025	1.458834	-0.1126569	0.2502016	2.315133	1.836277	-0.9926476	0.2943362	0.1943101	1.652378	-0.9926476	-0.06591608	-0.9926476	-0.9926476
AAEL000154	-0.179465879	2.947616843	1.541088781	0.21987941	0.571554772	0	-0.819750134	2.935859413	2.9720855	0.092063281	0.294501045	0	0.255415996	2.935859413	0.901125861	0.347907754	0.825040488	0	-0.101976893	2.935859413	0.142410228	0.707795846	0.931227356	0	-0.973189237	2.935859413	11.71950356	0.001391255	0.026806172	-1	3.442602237	2.39905243	3.434572153	3.272669891	3.090031168	2.623089709	2.905170375	2.728207519	3.090080924	3.121811001	2.73100787	2.803321672	3.474797998	2.918462505	2.981348467	3.301688908	3.478062605	2.573530551	2.667370189
AAEL000157	0.038995093	4.170126292	0.242873266	0.62415828	0.867362806	0	0.126942067	4.211135808	0.194719216	0.661279762	0.844719021	0	-0.021064028	4.211135808	0.016061724	0.899754743	0.98295731	0	0.094714868	4.211135808	0.322035259	0.57340656	0.890810761	0	0.053291227	4.211135808	0.104041353	0.748632131	0.9029279	0	3.993168691	4.046393179	3.79463147	4.207403412	3.99597362	4.282237854	4.372904037	4.222084388	4.430619395	4.058185788	4.031707207	4.357521058	3.808678798	4.190148973	4.286693326	4.331405595	4.518242779	4.054489192	4.400357389
AAEL000172	-0.274957257	6.285129239	9.939707499	0.002715027	0.0514033	0	-1.123650844	6.312076377	15.00077421	0.000369648	0.007408793	-1	-0.262126438	6.312076377	2.470137498	0.123527817	0.655578571	0	-0.268940228	6.312076377	2.601153061	0.114271933	0.534864492	0	-0.592584178	6.312076377	12.29044426	0.001096907	0.023273496	-1	6.071290632	6.171581688	6.725562475	5.891160323	6.317773839	6.607913377	6.755897824	6.387177702	6.734730874	6.322639719	6.349742434	6.442420721	6.545132138	6.770176163	6.466732933	6.754981163	6.262971197	6.227050185	6.049784526
AAEL000173	-0.057178045	5.393786987	0.355349645	0.553806817	0.832443869	0	-0.264017543	5.384826628	0.67728966	0.415167571	0.681362892	0	-0.287818638	5.384826628	2.355691434	0.13232213	0.668700401	0	-0.019667633	5.384826628	0.011094085	0.916616355	0.988005567	0	0.043468728	5.384826628	0.057395815	0.811825084	0.92874577	0	5.571853514	6.050678904	5.198698852	5.873926314	5.110867056	5.14159744	5.031201484	5.395813952	5.560905183	5.443016451	4.690204054	5.64594937	5.416915272	5.117795154	5.043797218	5.32975426	5.665664593	5.691701651	5.646436654
AAEL000174	0.223061451	3.541282388	4.658364964	0.035415712	0.231535863	0	0.856620281	3.535114124	5.698501712	0.021555417	0.121150725	0	-0.02018425	3.535114124	0.009300473	0.923630426	0.988200744	0	0.370832062	3.535114124	3.310811796	0.07595465	0.468722001	0	0.505972468	3.535114124	5.901664444	0.019481433	0.136236511	0	3.968876255	3.713068822	3.318486384	3.832405938	3.772529328	3.455503116	3.612737528	3.352774184	3.43360509	3.277837576	3.030927951	3.68874716	3.758126425	3.340119108	3.323371044	3.655312801	2.953655696	2.972385133	3.318204123
AAEL000175	-0.173543419	7.490516129	7.260469671	0.009401523	0.108031348	0	-0.716791905	7.495445708	9.887930684	0.003050872	0.032989386	-1	-0.150026936	7.495445708	1.297916133	0.261047007	0.776608016	0	-0.254926597	7.495445708	3.742325989	0.059801982	0.423148044	0	-0.311838372	7.495445708	5.634604938	0.02225592	0.147723506	0	7.403824672	7.405721019	7.623657949	7.851477162	7.733599809	7.249258797	7.62336309	7.55309365	7.531598524	7.62284156	7.420428949	7.700974429	7.442654378	7.433669499	7.60054365	7.759240439	7.783516367	7.773093558	7.721836311
AAEL000166	0.023115839	4.557709209	0.049630433	0.82457584	0.949649327	0	-0.006766982	4.592895112	0.000378887	0.984562279	0.994933557	0	0.213652345	4.592895112	1.071526246	0.306521454	0.804018882	0	0.115592513	4.592895112	0.313625306	0.578437416	0.893493882	0	-0.336011839	4.592895112	2.130237411	0.151854087	0.430624123	0	4.408868156	4.722890022	4.239743119	4.732181273	4.255743312	4.81902287	4.830690705	4.420065782	4.720974712	5.191512104	4.902424784	4.923968683	4.504496111	4.778770521	4.984856809	4.515434018	3.290516383	3.319180096	3.73521472
AAEL000178	0.006745098	4.028995635	0.006900486	0.93410705	0.981739514	0	0.002959696	4.030772641	0.000102441	0.9919724	0.997566712	0	0.010208364	4.030772641	0.003567585	0.952654418	0.991652462	0	0.002389026	4.030772641	0.000199564	0.988795754	0.997864861	0	-0.009637694	4.030772641	0.003366321	0.954007719	0.984716413	0	4.496447783	4.016319894	4.05861365	4.092903206	4.095929828	3.900217194	3.77934397	3.809112668	4.026745536	3.969406483	3.812939434	4.073660595	4.140098266	3.931670482	3.983688309	3.655312801	4.127794166	4.153859111	4.510254804
AAEL000179	0.057447813	6.253041847	0.630836985	0.4305629	0.764010606	0	0.199550967	6.265237023	0.685388635	0.412414476	0.67902891	0	-0.148277225	6.265237023	1.121700031	0.295602746	0.799866253	0	0.130039445	6.265237023	0.878144659	0.354065131	0.790195458	0	0.217788747	6.265237023	2.463620003	0.124010214	0.387137963	0	6.432731911	6.432938728	6.097814992	6.574278714	5.994235503	6.221567844	6.063791541	6.300938166	6.163956677	6.295505453	6.19218313	6.215180049	6.27093531	6.372326703	6.202753021	5.946562885	6.152524923	6.147302465	6.568953818
AAEL000180	-0.032707241	5.165372464	0.125307195	0.72475855	0.909353056	0	-0.186684153	5.162189712	0.39164248	0.534821772	0.768302689	0	-0.463686364	5.162189712	6.904610151	0.011951255	0.276666837	0	-0.017326212	5.162189712	0.01018386	0.920097809	0.989256313	0	0.294328423	5.162189712	3.036639364	0.088719091	0.317532871	0	5.316684994	5.507661649	5.283710571	5.618545412	4.849638356	4.71408212	4.567690525	5.282975381	5.292536602	5.340546797	5.108932466	5.571002173	4.880352174	4.938229401	5.165566463	5.245461604	5.216379096	5.333133914	5.262629297
AAEL000181	-0.275302097	2.266326559	2.524781806	0.117972086	0.427487804	0	-1.278528745	2.292287631	4.906204134	0.032235456	0.156794296	0	-0.023452235	2.292287631	0.005695805	0.940198482	0.99087209	0	-0.314387735	2.292287631	1.028860858	0.316231259	0.765777702	0	-0.940688775	2.292287631	6.25102211	0.016400005	0.124038849	0	1.533863477	3.173767666	2.044331241	1.731862192	2.172759525	3.122148729	2.246583609	1.956496422	2.789283169	2.636745361	2.553879761	2.478251712	2.760262067	2.438734313	3.162471605	2.05467858	2.121419121	1.742471673	1.12036861
AAEL000170	0.093666502	3.888009604	0.729991635	0.396701436	0.740010294	0	0.330694505	3.930091331	0.850884202	0.361568468	0.634199794	0	0.450304783	3.930091331	4.809316351	0.033893048	0.42887888	0	-0.013121324	3.930091331	0.003972775	0.950041515	0.99390197	0	-0.106488954	3.930091331	0.264283167	0.60988574	0.838686296	0	3.893443828	3.173767666	3.958739557	2.916490983	4.166599444	3.872618908	3.641875912	4.085200909	3.710859344	3.969406483	3.731967134	3.250247562	4.100067025	4.084987747	4.076943828	4.062476619	4.051057225	3.808312674	3.823025475
AAEL000176	-0.017202434	2.431363391	0.010151739	0.9201215	0.979303315	0	0.105474871	2.399828507	0.036214959	0.849988629	0.941505218	0	-0.357323211	2.399828507	1.233245651	0.273090954	0.786085815	0	-0.444459961	2.399828507	2.033644697	0.161238388	0.606074904	0	0.907258043	2.399828507	6.416994136	0.015123378	0.117878329	0	3.037994674	2.302672384	2.845954483	2.775118617	2.824630528	2.158092264	2.642265981	1.498435505	3.010343024	3.080017386	2.674347573	3.206899737	3.237105031	2.650110863	1.76876	1.886751549	0.896005358	0.754764916	1.589648622
AAEL000185	0.097363611	7.856263519	4.074002432	0.048581004	0.272047344	0	0.362854036	7.868839401	4.889293559	0.032518311	0.157838262	0	0.289481264	7.868839401	9.335790956	0.003894068	0.164170324	0	0.141502228	7.868839401	2.229179151	0.142896593	0.580569244	0	-0.068129456	7.868839401	0.516852253	0.476166484	0.752126524	0	7.989625019	7.957956099	7.854816309	8.025449984	7.818349462	7.895689415	7.793691105	7.801350695	7.699897164	7.808643308	7.793979863	7.926492306	7.812947441	7.581141207	7.693664965	7.824612479	7.87817961	7.714077495	7.885443012
AAEL017976	1.912671	3.603869	31.08457	2.69E-06	0.000422276	1	7.577281	3.789186	75.54378	6.17E-11	2.66E-08	1	0.5989385	3.789186	2.468654	0.1236374	0.6555786	0	2.637115	3.789186	41.30071	9.64E-08	8.33E-05	1	4.341227	3.789186	42.37006	7.33E-08	4.33E-05	1	0.3787748	-0.9926476	-0.3562538	-0.9926476	-0.3424174	4.363795	3.042615	3.494663	2.789283	4.946076	3.675345	1.132539	2.276541	2.958708	2.464767	-0.4524477	-0.06591608	-0.4353486	0.6932022
AAEL000187	-0.032208971	2.945979287	0.073140133	0.78786062	0.935379787	0	-0.140391793	2.94393904	0.114456739	0.736810697	0.885909294	0	0.31933384	2.94393904	1.767125206	0.190910428	0.720794492	0	-0.301568581	2.94393904	1.72703627	0.195918522	0.649421425	0	-0.158157051	2.94393904	0.406338711	0.527291812	0.78732517	0	3.171714212	2.871787265	3.004631114	2.847535775	3.54386071	2.97418387	2.698819508	2.364059273	2.584265988	3.036976835	3.201026156	3.162209012	3.565786632	3.42874688	3.245163242	2.964669733	2.675532521	2.253336354	1.717358936
AAEL013348	1.751037	0.547554	17.3349	0.000114793	0.006294586	1	5.396654	0.6460965	15.91721	0.000259503	0.005825331	1	0.804562	0.6460965	1.017144	0.3189696	0.8095991	0	2.860891	0.6460965	15.62127	0.000290699	0.01736011	1	1.731202	0.6460965	4.619545	0.03741449	0.1937483	0	-0.3799789	0.2439987	-0.9926476	-0.9926476	-0.9926476	0.09540762	0.002499153	-0.1126569	-0.4510817	0.3198644	-0.3992585	-0.9926476	-0.9926476	1.14636	-0.383359	-0.06032334	-0.06591608	-0.9926476	0.4203906
AAEL000193	-0.073043408	5.481845198	0.979579788	0.326764645	0.683554928	0	-0.328803706	5.485759667	2.066472615	0.15797469	0.403437525	0	0.250248308	5.485759667	3.651716895	0.062849151	0.538060297	0	-0.191980601	5.485759667	2.147567026	0.150238911	0.590641517	0	-0.387071413	5.485759667	8.296305034	0.006227912	0.067130217	0	5.731987024	5.286123555	5.841577195	5.383031994	5.77049984	5.507308002	5.559975204	5.267240732	5.750753102	5.304706479	5.646941619	5.678049043	5.690659675	5.597243657	5.670864975	5.577420863	5.301659586	5.083807788	5.293699851
AAEL000194	0.011588134	4.704609918	0.026664194	0.870904943	0.966486456	0	0.022172297	4.720247234	0.007642284	0.930752808	0.975330923	0	-0.044178749	4.720247234	0.090674808	0.764806032	0.951500929	0	0.145734489	4.720247234	0.98379368	0.326941219	0.77218197	0	-0.079383442	4.720247234	0.296856582	0.588739895	0.825302854	0	4.59497468	4.813116744	4.645154392	4.860218533	4.83524815	4.729549149	4.765992865	4.703401461	4.994003698	4.515530315	5.009370419	4.317323198	4.359433084	4.685923194	4.536973032	4.678621415	4.532425918	4.831060493	4.692270411
AAEL000182	0.032916435	8.44072962	0.238181455	0.627519941	0.868027487	0	0.105621448	8.429334677	0.18037914	0.673214388	0.851541063	0	-0.015935564	8.429334677	0.012289946	0.912255146	0.985562151	0	0.052000232	8.429334677	0.131342894	0.718860108	0.936011896	0	0.069556781	8.429334677	0.234885878	0.630441216	0.848144817	0	8.809929356	8.87923569	8.424179902	8.591146596	8.577274384	8.375338054	7.817830094	8.260640799	8.371085175	8.538540223	8.310895377	8.693353727	8.263876337	8.497939721	8.389636269	8.10612056	8.165483581	8.414692012	8.548262383
AAEL000199	0.012616726	4.469419788	0.022265402	0.881945147	0.969400842	0	0.010435641	4.46302292	0.001278671	0.97164424	0.990947278	0	-0.23652231	4.46302292	1.917544303	0.173436358	0.702790496	0	0.166029922	4.46302292	0.994719167	0.324300399	0.7712336	0	0.080928029	4.46302292	0.24136234	0.625780147	0.845775753	0	4.881910314	4.480101216	4.260865289	4.751182831	4.820712962	4.217894301	4.390179231	4.516391337	4.460930776	4.079552499	4.539732974	4.594607298	4.253929887	4.423727116	4.076943828	4.229767482	4.36817023	4.63862273	4.853873559
AAEL000184	0.065958681	2.458767852	0.233152637	0.631169023	0.869849311	0	0.226847064	2.474805198	0.244147471	0.623799635	0.82063456	0	0.606771905	2.474805198	5.302045314	0.026320999	0.392620953	0	-0.139844288	2.474805198	0.276893734	0.601510846	0.897824487	0	-0.240080552	2.474805198	0.823756163	0.36925989	0.670002434	0	2.726421653	2.302672384	2.389391551	2.345805933	2.570382733	1.608199522	2.583404793	2.422053396	2.469684108	1.900622184	2.199639939	2.324500177	2.346646575	2.918462505	2.5321854	1.973156986	2.194594363	2.629847141	2.463875109
AAEL000201	-0.01035898	2.470495615	0.005891531	0.939104175	0.982526988	0	-0.07583479	2.519640196	0.027284392	0.869594485	0.951748385	0	-0.212278428	2.519640196	0.619127992	0.435786828	0.86166934	0	0.048257778	2.519640196	0.033388896	0.85589152	0.97182598	0	0.08818586	2.519640196	0.113168235	0.73823976	0.899576926	0	2.4028995	1.34919678	2.389391551	2.345805933	2.172759525	3.074493584	2.522039574	2.68148392	2.208974982	2.385447334	2.553879761	2.057962519	2.043129074	3.144640989	2.658249026	3.085969908	2.725770985	2.102295637	2.463875109
AAEL000196	0.105594633	2.047801152	0.488708667	0.487536696	0.797139159	0	0.383861503	2.060072242	0.541623216	0.465849214	0.720999941	0	0.107697811	2.060072242	0.110159772	0.741612118	0.945535787	0	0.016327973	2.060072242	0.003220225	0.955015683	0.994890128	0	0.25983572	2.060072242	0.80312092	0.375267172	0.675329992	0	2.167026261	2.574412076	1.943427935	2.242165556	1.325215041	1.312025391	1.458833835	2.105514301	1.594973536	1.316712014	2.277788431	2.241008531	2.952373531	1.972523607	1.386988462	2.131839012	2.455012076	1.261974721	2.389122829
AAEL000206	-0.213635033	3.713205958	2.768688327	0.102239606	0.399032336	0	-0.89605721	3.685397768	3.964437217	0.052998955	0.212127562	0	-0.27416311	3.685397768	1.127631691	0.294345994	0.798840128	0	-0.3450631	3.685397768	1.617105385	0.210489095	0.665054613	0	-0.276831	3.685397768	1.231098268	0.273502966	0.581401003	0	3.813848709	3.595948219	3.87901769	4.860218533	3.741998951	3.339332469	3.489916165	3.851938511	3.831768629	4.18188237	3.616410002	3.590975761	3.273554234	3.399805052	2.88147822	4.281481406	3.792821892	3.947765219	4.082249632
AAEL000208	-0.016556178	5.180443239	0.050203319	0.823564624	0.949527119	0	-0.097380336	5.167927251	0.146669491	0.703669153	0.866767183	0	-0.119055577	5.167927251	0.63700038	0.429286586	0.85917397	0	0.043261827	5.167927251	0.088240638	0.767889309	0.948074359	0	-0.021586586	5.167927251	0.021967684	0.882882043	0.959108835	0	5.316684994	5.680616672	5.119968642	5.728099599	5.157881316	4.982867965	4.975064316	4.879316573	5.094095398	5.110793213	5.345055554	5.34972668	5.026335886	5.081804585	5.207416082	5.36213902	5.162681181	4.889896128	5.273060675
AAEL000210	-0.048606901	4.163420212	0.318282772	0.575002654	0.843297368	0	-0.242085752	4.181480154	0.635301543	0.429897996	0.693497466	0	-0.363124473	4.181480154	4.1407526	0.048203213	0.488252474	0	-0.061757596	4.181480154	0.122738794	0.727832907	0.937952751	0	0.182796317	4.181480154	1.135944965	0.292596416	0.602372913	0	4.152643965	4.07585236	4.381488896	4.151288931	4.119873069	4.079900265	3.805332845	4.085200909	4.603612605	4.331865036	4.097831279	4.39662918	4.037857137	4.029385516	4.121404358	4.314955412	4.667078436	3.991406682	4.151730273
AAEL000200	-0.084127323	8.287156166	0.954533909	0.33348756	0.68895526	0	-0.357749159	8.332465941	1.63250783	0.208370202	0.47321555	0	-0.301801774	8.332465941	3.467393784	0.069592322	0.559012493	0	-0.324224239	8.332465941	4.022975536	0.051351029	0.397218433	0	0.268276854	8.332465941	2.75668631	0.104293765	0.350581976	0	8.126320164	7.979548609	7.985863981	8.50701058	7.825647278	8.561858978	7.929864271	8.186241781	8.449707359	8.439763566	8.62584491	8.947397742	8.332426701	8.647777615	8.47563465	7.906493349	8.168892276	8.707451527	8.423883101
AAEL000213	0.571958413	0.245261763	2.121919849	0.151057626	0.478285118	0	1.882236156	0.323785615	1.905151032	0.174801897	0.427818686	0	0.77411331	0.323785615	0.878489132	0.353971718	0.83023134	0	0.625033307	0.323785615	0.673093661	0.416604838	0.82456105	0	0.483089539	0.323785615	0.390247028	0.535546997	0.792377999	0	-0.3799789	-0.992647624	-0.356253769	-0.992647624	-0.34241743	-0.348388571	0.002499153	0.64004334	-0.992647624	-0.000490069	-0.39925849	0.092005198	0.294336219	-0.481104891	1.386988462	-0.992647624	0.896005358	-0.435348609	0.693202166
AAEL000214	0.234638974	1.818868986	1.587469892	0.213164691	0.563696773	0	0.920255149	1.838210611	2.141949389	0.150760284	0.391969755	0	-0.13895358	1.838210611	0.150354904	0.700153689	0.936223673	0	0.344038112	1.838210611	0.925612289	0.341509413	0.781359032	0	0.715170617	1.838210611	3.676944242	0.061983883	0.260466905	0	1.777110655	2.302672384	0.922756327	2.242165556	1.48122985	2.158092264	1.998848492	1.602421644	2.690413317	0.803490711	1.487380351	1.848270302	1.543549284	2.25702163	1.386988462	1.070585402	1.876582431	1.522135414	0.420390646
AAEL000215	0.027334698	4.108137751	0.113166476	0.737885497	0.913372087	0	0.071483216	4.103006712	0.069396698	0.793504707	0.91443556	0	-0.081536707	4.103006712	0.266468273	0.608416617	0.913892711	0	-0.16782748	4.103006712	1.139121314	0.291931534	0.751158186	0	0.320847404	4.103006712	4.321681452	0.043771567	0.212308214	0	4.353649245	4.389156004	3.87901769	4.591664337	4.189407099	3.872618908	3.952140524	4.189061744	3.985637487	4.141817131	4.161056997	4.337562128	3.808678798	4.066690745	4.054188964	3.895509286	3.927709719	3.991406682	4.419264861
AAEL000217	-0.277218047	5.623839156	6.581208426	0.013832993	0.137734423	0	-1.139322344	5.658351297	11.02519317	0.001865772	0.023153387	-1	-0.081116746	5.658351297	0.171118285	0.681223496	0.930629566	0	-0.313118083	5.658351297	2.536333177	0.118748248	0.542330585	0	-0.745087515	5.658351297	13.63662754	0.00063392	0.016585368	-1	5.400809157	5.463765452	5.9689741	5.086540771	5.660530699	6.02248298	6.245621243	5.61677924	5.700826827	5.733239393	5.732686163	5.717194626	6.068004861	5.821137889	6.155430568	6.168801374	5.806545179	5.447226961	5.048594937
AAEL000219	0.148288468	3.948620061	2.871267126	0.095996979	0.389155333	0	0.550627777	3.979659038	3.230069658	0.079486606	0.270187057	0	0.049815414	3.979659038	0.079317121	0.779607268	0.955169957	0	0.106629596	3.979659038	0.359863317	0.551803445	0.884715263	0	0.394182767	3.979659038	5.015907523	0.03046407	0.174098125	0	4.01705885	3.595948219	3.765369027	4.00064001	3.916182	4.478087741	3.552633475	4.011559179	3.685412146	4.100607376	3.646178548	4.121134181	3.927813937	3.616549397	4.054188964	3.827553822	3.418215795	3.902762314	4.009252724
AAEL000221	0.072779004	4.82241813	0.631161942	0.430444889	0.764010606	0	0.258095014	4.830255489	0.636685302	0.429399881	0.693125902	0	-0.09549393	4.830255489	0.258078866	0.614099533	0.913892711	0	0.075775858	4.830255489	0.164180562	0.687391886	0.923371366	0	0.277813086	4.830255489	2.25005924	0.141085707	0.414866641	0	4.93303425	4.847684572	4.738460955	5.346014431	4.666689501	4.600905021	4.245813767	4.783015538	5.132265387	5.07932	4.839395967	4.910521189	4.376290521	5.026077134	4.469782966	4.612854724	4.518242779	4.744438761	4.986562791
AAEL000223	-0.20439499	1.607453688	1.22035521	0.274242017	0.632572959	0	-0.880122521	1.586066116	1.862071734	0.17964901	0.435406545	0	-0.739781923	1.586066116	3.787083202	0.058357269	0.520650169	0	0.297130733	1.586066116	0.649323152	0.424891356	0.829246512	0	-0.437471331	1.586066116	1.421138672	0.239904884	0.544528296	0	1.777110655	1.691274347	2.310551757	1.731862192	1.750260991	1.467699429	1.905820314	1.264856483	2.208974982	1.80123689	0.609119211	2.15238664	1.282497481	1.513576474	1.23341315	2.34127411	1.061636695	2.020399281	1.717358936
AAEL000226	-0.091117187	5.61174713	1.213046262	0.275667664	0.633401327	0	-0.394884736	5.583519586	1.980596355	0.166681692	0.416667107	0	0.075103036	5.583519586	0.21620151	0.644350066	0.919864105	0	-0.081160825	5.583519586	0.253693207	0.6171169	0.901853873	0	-0.388826947	5.583519586	5.658850192	0.021987272	0.146808532	0	5.717479439	6.404195899	5.654732404	5.933365615	5.941469693	5.452437859	5.691210761	5.298540271	5.481811987	5.779670285	5.407225249	5.814264625	5.441151537	5.36242192	6.021078852	5.417119905	5.710015847	5.478233711	5.494258809
AAEL000227	0.109559799	5.496241708	1.574119906	0.215071498	0.566099085	0	0.403502583	5.53469232	1.866932037	0.179094212	0.434601474	0	0.12598829	5.53469232	0.54006768	0.466486302	0.874651581	0	-0.061375293	5.53469232	0.12999877	0.720239454	0.936011896	0	0.338889585	5.53469232	3.979341434	0.052573941	0.235470833	0	5.400809157	5.709096641	4.948313884	5.555085706	5.098870139	4.889566147	5.226578309	5.403031776	5.567885017	5.87440168	5.532056588	5.64594937	5.628697368	5.647353196	5.554080187	5.040614769	5.268149861	5.209237159	5.701536887
AAEL000229	0.013204025	6.751368829	0.016464584	0.898506063	0.973873709	0	0.018366972	6.721631993	0.003512189	0.953022999	0.98460329	0	-0.28290941	6.721631993	2.472921574	0.123322408	0.655532363	0	0.023022415	6.721631993	0.016575988	0.898171474	0.982752644	0	0.278253967	6.721631993	2.453556635	0.124759314	0.388066539	0	7.346052779	6.739446331	6.821090552	7.703241971	6.45115171	6.539359096	6.074517408	6.685340634	6.734730874	6.931268249	6.528203023	6.997827961	6.41249658	6.730046945	6.22329705	6.745805663	6.928946213	6.67800885	6.449875291
AAEL000204	0.016054744	5.681421514	0.039377709	0.843455547	0.958754144	0	0.041218078	5.721384914	0.023423979	0.87909225	0.956561456	0	0.055908777	5.721384914	0.128881763	0.72139189	0.941483701	0	0.173001261	5.721384914	1.231188691	0.273485601	0.737707855	0	-0.187691959	5.721384914	1.467548412	0.232501437	0.536412157	0	5.364024844	5.009093859	5.834550052	5.488705653	5.837010181	5.692332153	6.052985333	5.791951142	5.59547149	5.483653416	5.813619228	5.408307716	5.743588379	5.505132362	5.617539426	6.112803918	5.961335124	5.793827395	5.646436654
AAEL000231	-0.11237893	4.884049756	2.596254943	0.113010214	0.416870629	0	-0.474695865	4.917883449	3.807207234	0.057720265	0.22417033	0	-0.244614106	4.917883449	2.956351333	0.092899716	0.612309481	0	-0.20040272	4.917883449	1.998030381	0.164869218	0.609668927	0	-0.029679038	4.917883449	0.046713536	0.829929727	0.93616952	0	4.62637638	4.722890022	4.986855316	4.673627203	4.863886442	4.744852116	4.98646786	4.988905778	4.908609136	4.957661905	5.181882189	4.855441572	4.593687007	4.887010057	4.92340548	5.288223468	4.957239757	5.227601554	5.048594937
AAEL003857	1.733554624	2.751642516	17.45697627	0.000182275	0.008642	1	5.49754933	2.893567478	20.26021527	5.28E-05	0.001805857	1	1.382234827	2.893567478	3.058019556	0.087641749	0.604976008	0	2.419855693	2.893567478	18.30842705	0.000106227	0.008387575	1	1.69545881	2.893567478	5.116593059	0.028930872	0.169743916	0	0.873439643	0.243998733	1.120597142	1.570067851	0.44471637	1.137498533	1.321507458	0.184023083	1.700363947	-0.41290868	2.489650789	0.092005198	0.96353819	3.340119108	3.397556362	0.247680148	2.194594363	-0.034344346	1.449525427
AAEL000235	-0.032622183	5.320613019	0.180583436	0.672579218	0.887958804	0	-0.158108451	5.315951794	0.345478621	0.559829362	0.784068475	0	0.104600554	5.315951794	0.458016292	0.502261114	0.885663508	0	-0.045114372	5.315951794	0.084111169	0.773227847	0.948629249	0	-0.217594633	5.315951794	1.948358928	0.170095547	0.456625789	0	5.480297103	5.755348423	5.252415261	5.649258288	5.382327091	5.644178035	4.928526806	5.452570041	5.405941094	5.151717113	4.675843825	5.379314515	5.280293865	5.491480056	5.427002464	5.070320909	5.487852027	5.40750723	5.439743807
AAEL000239	-0.036436515	4.863927686	0.231266553	0.632550181	0.87063015	0	-0.176853082	4.866559989	0.424650325	0.518174033	0.757289758	0	-0.221528433	4.866559989	1.972271956	0.167555405	0.696240338	0	-0.022588964	4.866559989	0.020819846	0.885960608	0.980321692	0	0.067264314	4.866559989	0.186448774	0.668096357	0.867927869	0	4.93303425	5.054193786	5.131482296	4.911794163	4.959867411	5.082596026	4.7526977	4.655854038	5.178600135	4.837389669	4.852223946	4.950493378	4.622232676	5.170151564	4.585388577	4.958271366	4.489451217	4.610909941	5.119675702
AAEL000211	-0.050816412	6.957915782	0.440797215	0.509593474	0.809154784	0	-0.235878728	6.961689183	0.78545051	0.380523268	0.65215007	0	-0.350984679	6.961689183	5.112534648	0.028991029	0.405298857	0	-0.009471432	6.961689183	0.00382933	0.950950535	0.99390197	0	0.124577382	6.961689183	0.664052261	0.419727523	0.712334933	0	7.051502238	7.256124362	6.817531009	7.210896381	7.039639022	6.73978493	6.30147204	6.844907672	7.130886441	6.729790948	6.99528218	7.215769685	7.046883487	7.113235248	6.982723204	6.689492336	6.857513775	6.99718272	7.410721065
AAEL000230	0.047179106	3.418822896	0.214733143	0.644965201	0.875049576	0	0.163811634	3.454402344	0.213867011	0.646138962	0.835803124	0	0.123739091	3.454402344	0.348836175	0.557936029	0.902735187	0	0.048880093	3.454402344	0.056263609	0.813654635	0.960306886	0	-0.00880755	3.454402344	0.001985102	0.964673477	0.988103453	0	3.294084174	3.786179723	3.192235973	3.32433642	2.703100195	3.29843284	3.207610151	3.161746676	3.30583579	3.201932534	3.938545865	3.292330843	3.273554234	3.144640989	2.981348467	3.873211239	4.011101801	3.511307722	3.73521472
AAEL000242	0.120895336	2.656256891	0.592572102	0.444817055	0.771846171	0	0.355393026	2.59626311	0.392623383	0.53431307	0.767878348	0	0.423511897	2.59626311	1.874727234	0.178208655	0.707582937	0	0.236218761	2.59626311	0.602886665	0.441827453	0.840165863	0	-0.304337632	2.59626311	0.717069251	0.401903846	0.69759966	0	2.83792494	2.574412076	3.434572153	2.916490983	3.741998951	2.749854531	2.390875783	2.032928539	2.690413317	2.577904337	3.07536931	1.730763543	2.859513171	2.698447251	2.5321854	2.05467858	1.686728118	1.522135414	0.922537894
AAEL000243	-0.195433475	0.18419101	0.239469763	0.626592803	0.868027487	0	-0.935096677	0.140917614	0.353753539	0.555185267	0.781006798	0	0.088821277	0.140917614	0.011432548	0.915358839	0.986081928	0	-0.791678463	0.140917614	0.771614471	0.384713248	0.809265898	0	-0.232239491	0.140917614	0.056305781	0.813586141	0.929745317	0	0.873439643	0.899938548	-0.356253769	-0.226120676	0.951121062	0.938915131	-0.992647624	-0.486572099	0.907807457	0.581848781	-0.39925849	0.704116352	-0.426994011	0.441537672	0.640563749	-0.452447714	0.493772709	-0.992647624	-0.992647624
AAEL000244	0.166035034	2.934307153	1.338857943	0.252383494	0.609925038	0	0.572760253	2.960402981	1.362615147	0.24966597	0.525096102	0	-0.400064987	2.960402981	1.89801586	0.17559387	0.704132045	0	0.498872565	2.960402981	3.223862953	0.079765603	0.476370824	0	0.473952675	2.960402981	2.863468284	0.098015356	0.337847141	0	3.171714212	3.060443087	2.535215671	2.847535775	2.703100195	3.417809469	2.32053288	3.195393202	2.690413317	3.080017386	3.030927951	3.250247562	2.346646575	3.035979606	2.319671344	3.197857581	2.513381856	2.253336354	2.310284636
AAEL000240	-0.162952966	5.536775963	4.893264177	0.031259372	0.217423837	0	-0.676361496	5.533158327	6.813278262	0.012486298	0.086670509	0	-0.277649458	5.533158327	3.406681358	0.071986078	0.565149704	0	-0.214141193	5.533158327	2.076801769	0.156963872	0.59985104	0	-0.184570845	5.533158327	1.518520732	0.224694036	0.525847762	0	5.695440802	5.860653736	5.784377666	5.838828105	5.392191294	5.769180796	5.095804043	5.3367333	5.635886675	5.957535411	5.617188977	6.05328903	5.697382934	5.689815269	5.409180508	5.462634134	5.405483985	5.298807102	5.784083141
AAEL000246	-0.089217878	3.427796847	0.887602945	0.35036908	0.704233114	0	-0.401339668	3.435413595	1.487887348	0.229346491	0.500896137	0	0.024295587	3.435413595	0.017391429	0.895711335	0.98295731	0	-0.147354546	3.435413595	0.625499655	0.433452071	0.836766706	0	-0.278280709	3.435413595	1.949929905	0.16992728	0.456283203	0	3.370253509	3.278835192	3.5761137	3.272669891	4.021619391	3.844482362	3.752878327	3.696132548	3.402707867	3.57724588	3.353167798	3.656887276	3.594884136	3.690109971	3.690982617	3.518336582	2.569481608	3.015299037	3.004352493
AAEL000241	0.009571229	3.064448963	0.005082737	0.943430566	0.983342925	0	-0.015461537	3.080608439	0.001271959	0.971718728	0.990947278	0	-0.479329846	3.080608439	3.463799811	0.069731537	0.559012493	0	0.248326811	3.080608439	0.96050453	0.33266876	0.77640961	0	0.215541497	3.080608439	0.762216288	0.387597551	0.683996494	0	3.128503655	2.574412076	2.788931712	3.902070825	2.703100195	3.663062789	3.355657361	3.260419871	2.469684108	3.036976835	2.985073972	2.803321672	3.161321944	2.494552027	3.074750559	2.921858936	3.507080067	3.056973226	2.788656092
AAEL000248	0.256358577	4.862162054	7.661907375	0.007734475	0.096544042	0	0.978398434	4.897458938	9.135882709	0.004257603	0.041662888	1	0.333228527	4.897458938	3.209651541	0.080408549	0.588422018	0	0.238514626	4.897458938	1.598171302	0.213129969	0.668114916	0	0.406655281	4.897458938	4.780817733	0.034398059	0.186333887	0	4.787837885	5.083495714	4.753441782	4.338824559	4.682853202	4.943617934	4.90468273	5.169049154	4.603612605	4.4514156	4.646687306	4.233402823	4.868486187	4.833905147	4.647514413	4.652673383	4.546470979	4.794571829	4.867705302
AAEL000249	0.020846806	2.283953145	0.018749554	0.89160169	0.972750042	0	0.07352478	2.311476434	0.019143357	0.890617196	0.960964518	0	0.255352686	2.311476434	0.646515826	0.42588657	0.857337264	0	-0.314547171	2.311476434	1.070329712	0.306788306	0.760717165	0	0.132719265	2.311476434	0.193479459	0.662290411	0.866131141	0	1.884904548	2.489394986	1.943427935	2.345805933	2.345162988	1.736222799	1.169720848	2.364059273	2.058519995	2.516561035	3.030927951	2.15238664	2.653675143	2.320169988	2.319671344	1.7948396	2.569481608	2.179791715	2.788656092
AAEL000250	0.195419927	0.136830795	0.213357087	0.646024472	0.875671794	0	0.824498182	0.142044568	0.271950505	0.604764141	0.810914681	0	-0.031702322	0.142044568	0.001275221	0.971682502	0.994400372	0	0.012432534	0.142044568	0.000221813	0.988187723	0.997864861	0	0.843767969	0.142044568	0.865224528	0.357593821	0.661046474	0	0.048714701	0.608930836	0.922756327	-0.992647624	-0.992647624	-0.992647624	-0.992647624	0.429976581	0.250201608	-0.992647624	0.609119211	0.430283713	0.773009953	0.999764308	-0.383358995	0.717026807	-0.992647624	-0.435348609	-0.356359781
AAEL000245	0.010132843	5.69288853	0.021114265	0.885015007	0.970641128	0	-0.005264179	5.719108096	0.000602972	0.980525758	0.993179416	0	-0.329530788	5.719108096	6.590145457	0.01390431	0.294456565	0	0.075487118	5.719108096	0.365080258	0.548946698	0.884051038	0	0.248779491	5.719108096	4.057643488	0.050401662	0.229217282	0	5.795524137	5.791311042	5.597766974	5.628855856	5.40198851	5.433674052	5.567587845	5.712842374	5.567885017	5.475617078	5.704667089	5.732560217	5.926388183	5.793588908	5.453329278	5.577420863	5.678476116	5.973224115	5.949296926
AAEL000247	0.443882479	0.544950781	1.479691825	0.229170391	0.583657375	0	1.847009453	0.568770159	2.251694835	0.140944984	0.378279889	0	1.793911219	0.568770159	5.724682834	0.021275285	0.355337257	0	0.637022887	0.568770159	0.883381967	0.352648609	0.790195458	0	-0.583924653	0.568770159	0.699416406	0.407710466	0.702616655	0	0.378774838	0.899938548	-0.992647624	1.387809598	-0.34241743	0.434319726	0.002499153	-0.992647624	-0.058241986	-0.41290868	0.609119211	0.704116352	0.773009953	0.194310148	0.043689462	1.354327992	0.708861996	-0.992647624	0.693202166
AAEL000254	0.270903676	-0.205110999	0.393858832	0.532951626	0.821000157	0	1.654396322	-0.214422659	1.103121027	0.299585066	0.57435058	0	1.807476602	-0.214422659	3.033840272	0.088861234	0.606358792	0	-0.280518304	-0.214422659	0.103162528	0.749659063	0.943680316	0	0.127438024	-0.214422659	0.019236241	0.890353886	0.962563284	0	0.048714701	-0.245689507	-0.356253769	0.271792199	-0.34241743	-0.348388571	-0.992647624	-0.486572099	-0.992647624	-0.992647624	1.026243556	-0.992647624	-0.992647624	0.441537672	-0.992647624	-0.060323337	-0.065916082	-0.034344346	-0.992647624
AAEL000251	0.103095749	4.217327268	1.126222167	0.293357163	0.651489294	0	0.380620767	4.22559951	1.173285938	0.284903335	0.559636331	0	0.250507537	4.22559951	1.498374815	0.227740414	0.755679237	0	0.149013127	4.22559951	0.557451096	0.45944613	0.851830529	0	-0.018899897	4.22559951	0.008552126	0.926757988	0.975804285	0	4.236435483	4.586269601	4.302203937	4.482194397	3.916182	4.103835472	3.928686709	4.011559179	4.143476795	3.946330964	4.539732974	3.947656515	4.272058288	4.379939281	4.325217342	4.13923198	3.927709719	4.191766682	4.174166268
AAEL000256	0.140059618	6.100680636	2.882373225	0.095373042	0.388239767	0	0.51654773	6.084672829	3.621108937	0.063916944	0.2380599	0	0.47949977	6.084672829	9.569179655	0.003510875	0.15699627	0	0.179466427	6.084672829	1.344161295	0.252847048	0.71455225	0	-0.142418467	6.084672829	0.788313137	0.379664612	0.679100495	0	6.170487758	6.094516673	6.300109413	6.491950293	6.705702474	6.160114127	5.868077648	5.758577101	5.902022906	6.327112891	6.119765666	6.215180049	6.009777478	6.066463753	6.19237025	5.455147445	5.293354841	5.358353435	5.580775164
AAEL000252	-0.184129652	2.203794931	0.609975216	0.438905867	0.769168123	0	-0.873097817	2.102467338	1.06246808	0.308549321	0.585289434	0	-0.552224818	2.102467338	1.146788164	0.290334813	0.796834462	0	-0.222013378	2.102467338	0.198073397	0.65856463	0.914280973	0	-0.09885962	2.102467338	0.04804435	0.827563071	0.935498832	0	2.605573164	3.468472736	1.943427935	3.600622211	2.570382733	2.158092264	1.998848492	0.184023083	2.208974982	2.163305642	1.34942231	1.956922843	1.282497481	0.441537672	3.028805254	1.886751549	2.121419121	0.754764916	2.900531622
AAEL000258	0.05834753	5.022367055	0.578856178	0.450106489	0.775958007	0	0.207175392	5.022330066	0.641534364	0.427661344	0.691453605	0	0.217608605	5.022330066	2.126619834	0.152193812	0.687406024	0	0.043314524	5.022330066	0.082589122	0.775231372	0.949394099	0	-0.053747737	5.022330066	0.131756253	0.718437528	0.891041995	0	4.759793572	5.496812177	5.119968642	5.465882452	4.94654064	4.903270129	4.552425953	4.988905778	5.103732988	5.047144839	4.424210104	4.707774326	4.960788814	5.035515815	5.020509207	5.020465323	5.12573904	5.022021879	5.39268623
AAEL000255	-0.144842862	2.263826057	1.079711163	0.303442704	0.659885433	0	-0.611818091	2.295769663	1.665862481	0.203869933	0.46775064	0	-0.487499535	2.295769663	2.941018289	0.093723066	0.612309481	0	-0.015175138	2.295769663	0.00308138	0.955995113	0.995000848	0	-0.109143418	2.295769663	0.171559904	0.680835852	0.873936597	0	2.250010058	2.199389733	1.589896231	2.442497397	2.172759525	2.246757395	2.457947773	2.174622359	2.278700326	2.516561035	2.351920383	2.681935391	2.12520138	2.04907805	2.319671344	2.05467858	2.623481305	2.835407866	2.463875109
AAEL000257	-0.028631035	3.836542002	0.109022881	0.742550788	0.915931689	0	-0.135105979	3.854379146	0.191372982	0.664016532	0.846241187	0	-0.156941304	3.854379146	0.773424188	0.384161425	0.836993476	0	0.031853174	3.854379146	0.031242115	0.860550475	0.972788653	0	-0.010017849	3.854379146	0.003233572	0.954922663	0.985397582	0	4.130912965	3.75008735	3.958739557	3.514275204	3.802426985	3.927297428	3.952140524	4.347098363	3.659508023	3.799544211	3.49078467	4.049324837	3.651375613	3.91130741	3.502137868	3.804171576	4.164684386	4.246823465	3.765082777
AAEL000263	-0.21775522	3.857807692	4.32705301	0.042323558	0.252420205	0	-0.897048553	3.893721561	6.142937415	0.017293246	0.106239407	0	-0.165113995	3.893721561	0.645261096	0.426332534	0.857337264	0	-0.178024182	3.893721561	0.740963651	0.394237344	0.814302531	0	-0.553910376	3.893721561	6.667107886	0.013396651	0.109355641	0	3.640134205	3.675075355	4.281682671	3.641932004	3.314111383	4.127380051	4.226708367	4.405764554	4.143476795	3.922880351	3.812939434	3.809584948	3.85751961	4.709701199	3.857944871	4.15779931	3.94901398	3.481011152	3.470996779
AAEL000265	-0.142844048	3.316406525	1.336037692	0.252877589	0.610237534	0	-0.576273667	3.314411491	1.668599764	0.203505882	0.467106344	0	-0.138624364	3.314411491	0.274572861	0.60303362	0.912695567	0	-0.016313669	3.314411491	0.003991626	0.949923288	0.99390197	0	-0.421335633	3.314411491	2.853695357	0.098571842	0.338650247	0	3.442602237	3.889336191	3.147571937	3.422429368	3.433554672	3.074493584	3.424347984	2.583236381	3.272043631	3.277837576	3.030927951	3.590975761	3.039616591	3.512243746	2.828824893	2.832226735	3.720333496	3.570056492	4.196258686
AAEL000266	0.065448695	2.823794124	0.206846778	0.651093135	0.876722546	0	0.224789664	2.805260354	0.184704608	0.669556813	0.848876727	0	0.076855061	2.805260354	0.07004151	0.792570166	0.957465025	0	0.151319095	2.805260354	0.269687018	0.606266427	0.899140921	0	-0.003384491	2.805260354	0.00011135	0.991630624	0.997428352	0	2.328479137	3.118217805	3.5761137	3.045237994	3.22860897	2.866375027	3.424347984	2.422053396	2.789283169	3.036976835	2.351920383	2.968164825	2.653675143	2.650110863	3.433265873	2.634299592	1.686728118	1.841184061	1.294314039
AAEL000260	-0.115032627	1.342774147	0.294019538	0.589911126	0.850678229	0	-0.416103114	1.35678835	0.346364132	0.559328816	0.783940614	0	-0.434858872	1.35678835	1.175283297	0.284499302	0.791576641	0	0.274768931	1.35678835	0.416560007	0.522167221	0.871886263	0	-0.256013172	1.35678835	0.429570251	0.515772193	0.778932602	0	0.873439643	0.608930836	1.294550374	0.641252561	2.345162988	1.467699429	1.806377464	1.498435505	1.700363947	1.57922035	1.196863502	0.092005198	0.773009953	1.513576474	0.866341551	1.886751549	1.962894563	1.742471673	1.589648622
AAEL000261	-0.040200506	3.254220796	0.111117218	0.740180663	0.914808171	0	-0.171707031	3.271400739	0.179719407	0.673776803	0.851725514	0	0.23952161	3.271400739	1.041692585	0.313268339	0.806990512	0	0.111378736	3.271400739	0.225044742	0.63767865	0.908979574	0	-0.522607377	3.271400739	5.082435894	0.029441424	0.171751842	0	2.941425185	3.554695356	3.705000989	3.105544511	2.936713979	3.122148729	3.670437415	2.68148392	2.836288089	3.277837576	2.838060151	3.37298461	3.121883362	3.179115819	3.323371044	3.429439363	4.031217829	3.626506235	3.357945925
AAEL000270	0.027428186	5.468169052	0.141225331	0.708554178	0.902493008	0	0.078686299	5.472648398	0.097142232	0.756827551	0.897911703	0	-0.057546292	5.472648398	0.154054567	0.696674265	0.935679305	0	-0.023253119	5.472648398	0.025128854	0.874805783	0.97802489	0	0.15948571	5.472648398	1.228504637	0.274001665	0.582020192	0	5.547454242	5.41849162	5.538459443	5.933365615	5.450000786	5.305373145	5.255144911	5.473290843	5.525490311	5.459408847	5.317568789	5.777698816	5.168605434	5.339743484	5.122466513	5.455147445	5.572649488	5.470544275	5.6937931
AAEL000271	0.202377232	4.951675547	5.889659704	0.018635103	0.165443354	0	0.780963654	4.954973584	7.343557284	0.009700499	0.073566488	0	0.28810226	4.954973584	2.941213229	0.093712546	0.612309481	0	0.330787341	4.954973584	3.997039555	0.05207411	0.400344337	0	0.162074053	4.954973584	0.956602275	0.333641794	0.640648245	0	4.759793572	5.260695219	5.07297255	5.430956045	4.820712962	4.833410174	4.7526977	4.47589384	4.841073418	4.546549898	4.902424784	5.235730362	4.48907977	4.521008907	4.960589465	4.410955315	4.813646286	4.806837545	4.999184434
AAEL000267	0.474870377	1.796665462	7.020516119	0.010576123	0.115865026	0	1.942825085	1.763426926	10.44915961	0.002389246	0.027770786	1	0.260508525	1.763426926	0.582011306	0.449786671	0.867968344	0	0.755307404	1.763426926	4.730539206	0.035309073	0.332001239	0	0.927009157	1.763426926	6.949453784	0.011697575	0.100946375	0	1.777110655	1.691274347	1.589896231	2.847535775	2.49914579	1.312025391	1.806377464	1.790294272	1.07391038	1.993599993	1.34942231	1.132538969	0.96353819	1.714978645	1.386988462	0.50135625	1.468048339	1.11188426	1.294314039
AAEL000269	-0.07992708	9.898956751	1.96916379	0.166322882	0.5015533	0	-0.344397799	9.892068637	2.825801346	0.100179907	0.307975699	0	-0.02451158	9.892068637	0.042945441	0.83682902	0.968960232	0	-0.094166682	9.892068637	0.634056305	0.430347008	0.834378099	0	-0.225719537	9.892068637	3.638144469	0.063320187	0.263712718	0	10.19250375	10.19898513	10.02056276	10.14777551	9.924855822	9.734316016	9.67579546	9.906305361	9.966520642	10.03909687	9.826481653	10.31719161	9.945841495	9.644176766	9.975807853	9.585575365	9.789559446	9.852020965	10.07903854
AAEL000272	-0.073658146	2.922081615	0.334556034	0.565419279	0.838126523	0	-0.321678039	2.961927056	0.526811269	0.471973835	0.725694166	0	-0.329409944	2.961927056	1.612613789	0.21111194	0.739368487	0	0.05744703	2.961927056	0.050531202	0.823231038	0.963005549	0	-0.049715124	2.961927056	0.038722163	0.844948763	0.943558344	0	2.4028995	3.118217805	2.464145271	2.533113511	3.090031168	2.921286249	3.457504539	2.980629306	2.789283169	3.201932534	3.201026156	2.915282594	2.996654434	3.212786025	2.319671344	3.489308584	3.323516454	2.51492599	3.318204123
AAEL000278	-0.028098013	5.580059455	0.147280341	0.702671307	0.899483043	0	-0.136143823	5.648024856	0.285558583	0.595896968	0.80601923	0	-0.087740543	5.648024856	0.356076467	0.553894852	0.901334121	0	0.012970503	5.648024856	0.007913593	0.929537612	0.99096972	0	-0.061373783	5.648024856	0.170941624	0.681378729	0.874115855	0	5.227350108	5.181605135	5.262922642	4.806730522	5.392191294	6.016190586	5.725642035	6.020316748	5.444375237	5.699135074	6.119765666	5.792436539	5.914896348	5.931421218	5.409180508	5.440056497	5.863752576	5.617046755	5.448973897
AAEL000279	-0.220940094	3.71859992	4.915686074	0.030891007	0.215895299	0	-0.91979741	3.724246087	6.893837658	0.012013067	0.084507693	0	-0.292767991	3.724246087	2.022424977	0.162371968	0.690357221	0	-0.480667847	3.724246087	5.492530745	0.023903017	0.270997439	0	-0.146361572	3.724246087	0.559362787	0.458682391	0.740329474	0	3.813848709	3.636054202	3.79463147	4.261416756	3.54386071	3.786507531	3.612737528	3.913884058	3.338854519	3.747097701	3.985878386	3.411681331	3.758126425	4.066690745	3.567871284	3.873211239	4.108989181	3.969750964	4.009252724
AAEL000275	-0.061829738	5.096996434	0.557766553	0.458436162	0.781182973	0	-0.274417625	5.125963972	0.898479688	0.348609118	0.623353312	0	0.204550598	5.125963972	1.528097134	0.223263575	0.753224997	0	-0.304316914	5.125963972	3.364948929	0.073684532	0.465149147	0	-0.174651309	5.125963972	1.053176713	0.310647989	0.619606243	0	4.881910314	5.167991413	4.974122233	5.116157977	5.134565689	5.021078379	5.207214742	5.036093912	5.214625448	5.459408847	5.140649352	5.62139705	5.047539418	5.765503607	5.133362812	4.704110985	5.18080347	4.912774588	4.707732866
AAEL000282	-0.341275677	1.783465003	4.940500908	0.030488762	0.215021991	0	-1.262298972	1.830655133	6.192726491	0.016875453	0.104243304	0	-0.580815307	1.830655133	4.361307848	0.042861666	0.470723422	0	-0.675268532	1.830655133	5.379612899	0.025305904	0.278944271	0	-0.006215133	1.830655133	0.000418709	0.983771379	0.99511986	0	1.241116487	1.34919678	1.717610749	1.570067851	1.62200741	2.063619053	2.583404793	2.68148392	2.528112291	1.993599993	2.199639939	1.730763543	2.202854986	2.04907805	2.394042323	1.477691413	1.784776055	1.742471673	1.294314039
AAEL000283	-1.807622066	0.96485948	8.064923609	0.007383357	0.093931895	0	-7.180627412	1.021036326	13.0579266	0.000800797	0.012913996	-1	-2.569665727	1.021036326	3.893322091	0.055079589	0.513466201	0	-2.514189779	1.021036326	5.588196753	0.022780063	0.264317775	0	-2.096771906	1.021036326	3.861571254	0.056037409	0.245401433	0	1.241116487	-0.992647624	1.589896231	-0.226120676	-0.992647624	1.137498533	0.323454641	-0.486572099	0.907807457	2.385447334	2.029368175	3.921079127	-0.992647624	-0.481104891	0.372776424	-0.452447714	-0.456115015	0.279097815	3.235277312
AAEL000284	-0.087164151	3.088039483	0.488401183	0.487673048	0.797139159	0	-0.38288083	3.082541706	0.724448103	0.399513029	0.667083344	0	-0.374502475	3.082541706	2.036486184	0.160952779	0.689253716	0	-0.027349901	3.082541706	0.010706995	0.918078562	0.988828652	0	0.018971546	3.082541706	0.005636532	0.940509851	0.980485878	0	2.990517786	3.554695356	3.2776183	3.163430962	3.314111383	2.623089709	3.16809643	3.62383802	3.050762794	3.1624279	2.117014607	3.333221271	3.343801157	2.600098694	2.932277358	2.87773881	3.355778534	3.707243777	3.27733647
AAEL000276	-0.076865067	4.093314104	0.547962699	0.462392556	0.783693964	0	-0.324708933	4.134604553	0.755383321	0.389714385	0.659751773	0	-0.316934509	4.134604553	2.173012011	0.147903552	0.683301342	0	0.069769637	4.134604553	0.103951916	0.74873642	0.943680316	0	-0.07754406	4.134604553	0.129281626	0.720978696	0.892081048	0	3.840871293	3.889336191	4.08253805	3.514275204	4.189407099	4.26110726	4.45728287	4.594127649	4.302573298	4.367045058	3.889607609	3.162209012	4.519749457	4.423727116	3.983688309	4.557993727	3.927709719	3.947765219	3.823025475
AAEL000281	-0.166849663	2.57901957	1.380409676	0.24524208	0.601656877	0	-0.700032338	2.603340762	2.005793408	0.164069646	0.41305906	0	-0.048179651	2.603340762	0.030771047	0.861594703	0.97572545	0	-0.323927967	2.603340762	1.342152835	0.253196345	0.715171692	0	-0.32792472	2.603340762	1.182110957	0.28312379	0.591986107	0	2.941425185	1.691274347	2.602948745	2.533113511	2.638267057	3.025210361	2.753239512	1.875787388	3.050762794	3.349947825	2.674347573	2.803321672	2.906690352	3.109322133	2.658249026	2.686384719	2.121419121	1.841184061	2.534944208
AAEL000285	-0.057239015	1.184264655	0.045007421	0.832797806	0.95285237	0	-0.176891798	1.246384164	0.042989257	0.836747015	0.935482949	0	0.113222408	1.246384164	0.050309174	0.823613186	0.965648551	0	-0.858753886	1.246384164	3.329246257	0.075173014	0.467965565	0	0.568639679	1.246384164	1.402735016	0.242922007	0.548025333	0	1.0689595	-0.992647624	0.420576271	-0.226120676	1.62200741	1.467699429	0.807769114	1.132161426	1.222848503	0.319864408	1.613289888	2.057962519	1.418919923	2.320169988	1.386988462	0.247680148	0.896005358	1.397911475	0.922537894
AAEL000289	0.020307175	3.058130628	0.033577802	0.855301518	0.962015378	0	0.048276018	3.098631172	0.015969693	0.900040782	0.963293386	0	-0.166524041	3.098631172	0.554488515	0.460633762	0.873179692	0	0.137028083	3.098631172	0.372617474	0.54486841	0.881719007	0	0.077771977	3.098631172	0.133778528	0.716380903	0.890590714	0	2.990517786	3.278835192	2.845954483	2.698873428	2.42420779	2.97418387	3.207610151	3.547728759	2.740695038	2.899569085	2.888747668	3.068446859	2.597275419	3.035979606	2.88147822	3.267902019	3.323516454	3.540981129	3.434288735
AAEL000287	-0.050473338	2.745648754	0.167746571	0.683760065	0.892074063	0	-0.220413449	2.744613666	0.246090435	0.622426324	0.820062573	0	0.022699581	2.744613666	0.00741557	0.931785041	0.990171945	0	-0.172062925	2.744613666	0.449237227	0.506364336	0.86842096	0	-0.071050105	2.744613666	0.081843944	0.776219579	0.914665037	0	2.541127814	2.937452098	2.845954483	3.32433642	2.824630528	2.749854531	2.642265981	2.422053396	2.638315666	2.241215785	2.838060151	3.206899737	2.477396656	2.698447251	2.596593715	2.634299592	3.323516454	2.684047716	2.389122829
AAEL000291	-0.15692937	10.21777123	5.341252924	0.024715096	0.191995706	0	-0.653717957	10.20498699	7.078926855	0.01099692	0.079941339	0	-0.069970199	10.20498699	0.24354353	0.624227897	0.916002676	0	-0.269510228	10.20498699	3.60544657	0.064471091	0.43486991	0	-0.31423753	10.20498699	4.904503626	0.032263779	0.179892596	0	10.39808499	10.6553167	10.29017397	10.35992561	10.55102361	10.13759266	10.31786981	10.05632673	10.30354221	10.41106395	10.33082516	10.28172522	10.32695006	9.949868442	10.00761621	10.38121281	10.13917781	10.29534376	10.17810835
AAEL000288	-0.156153407	6.166754878	3.338760548	0.073410022	0.338381818	0	-0.660476509	6.138960373	4.674735249	0.03635102	0.169702391	0	-0.083595617	6.138960373	0.22687873	0.636315302	0.918041241	0	-0.121348644	6.138960373	0.481450011	0.491584338	0.865361137	0	-0.455532248	6.138960373	6.491522632	0.014585174	0.115547796	0	6.441585814	6.74862164	6.28987036	6.404637894	6.603269845	6.434729415	6.142356735	5.598032933	6.510370463	6.253822485	6.441730406	6.325690947	6.297728477	6.142684159	6.19237025	6.029558345	5.740880793	5.6514604	5.975082586
AAEL000293	-0.138632725	5.689818552	3.424522142	0.069767997	0.330642285	0	-0.583784888	5.6822896	5.201379814	0.027704503	0.141407614	0	0.050848227	5.6822896	0.119854111	0.730920228	0.943473985	0	-0.318984231	5.6822896	4.602343374	0.03775283	0.345344549	0	-0.315648883	5.6822896	4.556407236	0.038672801	0.197590159	0	5.836379045	5.974519265	6.132607853	5.737658578	5.77049984	5.525143897	5.868077648	5.824570561	5.694462785	5.818312431	5.483412371	5.579524517	5.85000093	5.597243657	5.948899859	5.886601336	5.659215914	5.704869773	5.58914815
AAEL000290	-0.00601461	3.531813465	0.001820156	0.966143672	0.989901875	0	-0.047812761	3.516898745	0.009808282	0.921580016	0.972270663	0	-0.161651869	3.516898745	0.329587373	0.568962623	0.907664894	0	0.203469675	3.516898745	0.528773455	0.471154937	0.854743648	0	-0.089630566	3.516898745	0.106323264	0.745987856	0.901632039	0	4.462051254	3.922145231	3.507078046	3.721163881	2.765144674	2.921286249	3.952140524	3.322641564	3.760445513	3.277837576	3.160344584	3.162209012	3.758126425	3.073116885	3.468112812	3.917467937	3.94901398	3.653923861	3.191955081
AAEL000297	0.061583437	4.452818724	0.575428057	0.45144403	0.776634492	0	0.199637512	4.447790837	0.517330855	0.475963593	0.728291143	0	-0.108501802	4.447790837	0.439188613	0.511133145	0.888786129	0	-0.03388101	4.447790837	0.045027275	0.832979812	0.965810691	0	0.342020324	4.447790837	4.741364851	0.035110726	0.187747877	0	4.641824587	4.978224436	4.528074638	4.591664337	4.379911713	3.979979071	4.264669461	4.347098363	4.335665928	4.239968227	4.458171238	4.798175353	4.519749457	4.319408177	4.007573378	4.716688853	4.011101801	4.539205509	4.419264861
AAEL000298	0.270656845	0.863023723	0.833030727	0.365498553	0.715152708	0	1.103570555	0.931783841	1.229499379	0.27381026	0.548696011	0	0.634337591	0.931783841	1.031910598	0.315523666	0.808036051	0	0.621420227	0.931783841	1.166008605	0.286381748	0.745961648	0	-0.152187264	0.931783841	0.08345783	0.77408543	0.913888174	0	0.64720525	-0.992647624	0.922756327	-0.226120676	0.104179036	-0.992647624	0.807769114	0.64004334	0.504175813	-0.000490069	1.196863502	1.132538969	0.553435163	-0.481104891	0.640563749	1.354327992	1.784776055	0.279097815	1.12036861
AAEL000292	0.038661712	2.416501645	0.072958066	0.788118342	0.935379787	0	0.177474358	2.378898728	0.135479375	0.714664803	0.873981014	0	-0.237537751	2.378898728	0.767411914	0.385999146	0.837053509	0	0.036975282	2.378898728	0.018059236	0.893740003	0.981735396	0	0.378036828	2.378898728	1.673479083	0.2028589	0.49964952	0	3.037994674	2.489394986	3.434572153	2.130499598	2.42420779	2.555269931	2.390875783	2.364059273	3.010343024	2.577904337	2.553879761	2.241008531	2.597275419	2.548290361	1.525777074	1.7948396	2.194594363	1.11188426	1.83467772
AAEL000301	-0.046301671	4.65454069	0.39504029	0.532340172	0.820730496	0	-0.208649626	4.637768053	0.599163895	0.443230515	0.7030553	0	-0.073338875	4.637768053	0.214480686	0.645667562	0.920250504	0	0.001858327	4.637768053	0.000140517	0.990598195	0.997864861	0	-0.137169079	4.637768053	0.817365238	0.371105636	0.671604266	0	4.641824587	4.978224436	5.024393852	5.056302786	4.849638356	4.195792542	4.424121162	4.238316516	4.61713436	4.67843218	4.458171238	4.577690808	4.717916252	4.466224985	4.143131146	5.06048667	4.957239757	4.718703433	4.934942134
AAEL000304	0.229781378	5.191406326	8.123497528	0.006195796	0.08433457	0	0.878701601	5.225187057	10.22132097	0.00263739	0.029840787	1	0.144465311	5.225187057	0.808911004	0.373567565	0.83468242	0	0.31666042	5.225187057	4.077151746	0.049875917	0.392452409	0	0.41757587	5.225187057	6.933844847	0.011785215	0.101284267	0	4.82890796	4.99374171	5.07297255	5.370798039	5.169399332	5.242075977	4.963569916	4.969589707	4.930436301	4.957661905	5.466826194	5.359656868	5.099223666	5.228925352	5.032200201	4.515434018	5.097398097	5.152698296	5.283417171
AAEL000294	-0.203290549	6.066721719	1.670039771	0.204515632	0.551936609	0	-0.930981692	5.964845355	4.244286095	0.045610214	0.193985996	0	-0.447428545	5.964845355	2.815750246	0.100766595	0.626968049	0	-0.70574861	5.964845355	6.886534288	0.012055168	0.194540632	0	0.222195463	5.964845355	0.807954323	0.373847626	0.673983436	0	6.331574538	7.396994564	6.369817512	7.028229941	6.232494745	4.600905021	5.718821205	5.045349113	6.12662684	5.161769242	5.398506212	5.518783034	6.068004861	4.173145842	5.554080187	6.714792228	6.228539739	6.545212077	6.486193808
AAEL000299	-0.057859659	2.886138537	0.202006739	0.654924302	0.878509166	0	-0.238172689	2.89121472	0.258044141	0.614123297	0.816987067	0	-0.158563919	2.89121472	0.347883556	0.558471956	0.902951489	0	-0.193214132	2.89121472	0.53156064	0.469995732	0.854122476	0	0.113605362	2.89121472	0.168042858	0.683939463	0.875672035	0	3.128503655	2.802990556	2.788931712	3.163430962	3.090031168	3.122148729	3.16809643	2.817346334	3.128355875	2.747683041	2.937714614	3.809584948	2.477396656	3.109322133	2.828824893	1.886751549	2.910867811	2.390052001	2.729287313
AAEL000305	-0.043645706	1.331982851	0.055720205	0.814295615	0.94519295	0	-0.203830083	1.336738004	0.096431626	0.757689647	0.898282965	0	0.127463559	1.336738004	0.117279748	0.733710841	0.943473985	0	-0.10657851	1.336738004	0.074840673	0.785755079	0.95161445	0	-0.224715132	1.336738004	0.355757121	0.554071912	0.804515284	0	1.394902686	1.141984953	1.120597142	1.877327603	1.48122985	1.853805608	1.699569358	1.132161426	1.07391038	1.165059527	0.832704485	0.092005198	1.543549284	1.40124575	1.652377989	1.070585402	1.876582431	1.11188426	1.717358936
AAEL000308	0.57399588	0.572636314	3.716867635	0.059188661	0.30347363	0	2.260172391	0.55607862	4.636422833	0.037085715	0.171862125	0	-0.166318032	0.55607862	0.073132854	0.788152615	0.956473342	0	1.342804415	0.55607862	4.7880703	0.034268769	0.326790704	0	1.083686008	0.55607862	3.491919946	0.068650483	0.27528868	0	0.048714701	0.243998733	0.420576271	1.179150964	1.48122985	1.137498533	-0.41091879	0.429976581	0.504175813	-0.000490069	0.019973941	0.430283713	-0.426994011	0.194310148	-0.383358995	0.717026807	-0.992647624	0.94434649	-0.356359781
AAEL002669	1.666436078	1.85873741	50.46730671	2.95E-09	7.60E-06	1	5.708465702	1.986897913	63.07372775	6.72E-10	1.61E-07	1	2.446569502	1.986897913	34.55533154	5.93E-07	0.000722094	1	1.334058119	1.986897913	11.88656825	0.001297343	0.049471228	1	1.92783808	1.986897913	19.24994047	7.56E-05	0.004261902	1	0.378774838	0.243998733	0.420576271	-0.226120676	0.720024903	0.938915131	1.169720848	1.264856483	0.250201608	0.581848781	1.34942231	0.704116352	0.553435163	1.806031955	2.46476669	0.247680148	0.493772709	0.94434649	1.294314039
AAEL000315	-0.10474877	2.729887005	0.785846851	0.379332502	0.724752448	0	-0.432839094	2.778432348	1.157859193	0.288049208	0.563742687	0	-0.214584392	2.778432348	0.799379091	0.376371439	0.835721632	0	-0.123585005	2.778432348	0.292490095	0.591484694	0.895575094	0	-0.094669697	2.778432348	0.17225328	0.680228403	0.873568735	0	2.605573164	2.088138967	2.900808855	2.442497397	2.078160997	2.246757395	2.390875783	3.055825999	3.090080924	2.577904337	2.838060151	2.743904813	3.309105207	2.698447251	3.204409802	3.046658912	2.675532521	3.056973226	2.788656092
AAEL000311	0.134622884	5.527636518	1.473754567	0.231375621	0.586281262	0	0.482110482	5.571561964	1.875745147	0.178093402	0.433135502	0	-0.156004945	5.571561964	0.572106641	0.453642755	0.869927607	0	0.196246112	5.571561964	0.898161709	0.34869353	0.786787839	0	0.441869315	5.571561964	5.069691645	0.029634406	0.171894871	0	5.436678853	5.808961673	5.07297255	5.282126203	4.820712962	5.082596026	5.226578309	5.500463612	5.609069405	5.322737931	4.852223946	5.379314515	5.571292822	4.697861183	4.898072818	5.584300622	5.771099223	6.156916595	5.929650655
AAEL000320	-0.198635411	2.779114435	1.809031622	0.184307112	0.524817636	0	-0.967418143	2.667680702	3.674949512	0.062051818	0.233500453	0	-0.340496044	2.667680702	1.245854157	0.270687823	0.784477291	0	-0.565453692	2.667680702	3.40508189	0.072050366	0.459746055	0	-0.061468407	2.667680702	0.055553339	0.814812326	0.930420859	0	3.729604494	2.730748194	3.673842498	4.234662846	2.703100195	2.063619053	1.905820314	2.032928539	2.740695038	2.452493142	1.936050673	1.956922843	2.27654148	2.877062114	2.241257168	2.921858936	2.953655696	3.175225791	3.053589294
AAEL000312	0.426382704	1.152255273	4.606659854	0.036408311	0.233825488	0	1.616386125	1.169064236	5.300247305	0.026345045	0.136917875	0	0.334264327	1.169064236	0.648249225	0.425271648	0.857337264	0	0.63270769	1.169064236	2.647728507	0.111174306	0.529635147	0	0.649414108	1.169064236	2.499470538	0.121383182	0.382811699	0	0.873439643	1.141984953	1.120597142	1.387809598	1.150259656	0.708566731	1.321507458	-0.112656948	1.222848503	0.995572664	1.487380351	0.934172612	1.282497481	-0.104227683	1.525777074	0.904609853	1.344875082	0.279097815	0.420390646
AAEL000324	0.331599073	2.023549352	2.666569288	0.108358021	0.410725973	0	1.276363654	2.014029464	3.231425112	0.079425822	0.27006223	0	-0.128479686	2.014029464	0.099285797	0.754247819	0.949036277	0	0.958803187	2.014029464	5.906013079	0.019439458	0.244944726	0	0.446040153	2.014029464	1.106619726	0.29882976	0.607128084	0	1.660607625	1.836035735	2.227153236	2.916490983	2.261535023	0.708566731	2.522039574	2.105514301	2.408789378	1.57922035	2.199639939	1.462438928	2.12520138	1.279424624	1.386988462	1.973156986	1.344875082	1.522135414	0.693202166
AAEL000327	0.020553999	3.198714168	0.030159801	0.862784575	0.964546652	0	0.050562061	3.23103721	0.014991101	0.903135715	0.964857725	0	-0.23960797	3.23103721	0.998717504	0.323341171	0.810627943	0	0.140084565	3.23103721	0.35569677	0.554105386	0.884715263	0	0.150085466	3.23103721	0.390277792	0.535530989	0.792377999	0	3.171714212	2.39905243	3.235558687	3.32433642	3.13771817	2.866375027	3.521615602	3.352774184	3.371134431	3.51587397	3.240591968	2.860387957	3.565786632	3.690109971	2.88147822	3.459684509	2.569481608	3.418439818	2.900531622
AAEL000316	-0.147045694	5.414618949	0.887321666	0.352459145	0.70642078	0	-0.619937198	5.424234738	1.54913755	0.220159881	0.487072197	0	-0.183346768	5.424234738	0.390411794	0.535461273	0.896883648	0	-0.375081088	5.424234738	1.694325744	0.200122618	0.653908666	0	-0.061509342	5.424234738	0.047897178	0.82782309	0.93555417	0	5.902000192	5.097926482	5.334406521	5.477339184	5.51464178	5.05830283	4.042319264	5.559793336	5.588624167	5.277229567	5.202064946	5.990766553	4.949568813	5.701721228	5.632977481	5.506756282	5.924166606	5.560218254	5.909733148
AAEL000322	-0.141007035	1.465787195	0.511726697	0.47750746	0.79299987	0	-0.526560849	1.543317665	0.643941266	0.426802409	0.690571765	0	-0.146201894	1.543317665	0.140677132	0.709495231	0.938427865	0	0.071501972	1.543317665	0.036474467	0.849458745	0.969351391	0	-0.451860928	1.543317665	1.484098699	0.22993014	0.533540602	0	0.873439643	0.243998733	0.922756327	0.271792199	1.325215041	1.137498533	1.806377464	0.823374569	1.700363947	1.993599993	2.199639939	1.132538969	1.13181461	1.279424624	2.070353994	1.973156986	1.784776055	2.102295637	1.449525427
AAEL000328	0.029417275	7.324979791	0.255821868	0.615086109	0.864379213	0	0.090526538	7.352196383	0.172061255	0.680396487	0.855373003	0	0.057031869	7.352196383	0.205144125	0.652930306	0.92184584	0	0.001372673	7.352196383	0.000118911	0.991351127	0.997864861	0	0.032121995	7.352196383	0.064770421	0.800350378	0.923826834	0	7.362463467	7.243199054	7.300610219	7.25483017	7.315815723	7.423417327	7.361793811	7.395561093	7.404800511	7.451101165	7.54021223	7.497909729	7.215613803	7.653420696	7.106771444	7.147587612	7.245385033	6.920238457	7.269387028
AAEL000332	-0.018150118	3.250835533	0.027967514	0.867816699	0.965628995	0	-0.080844211	3.260702756	0.043280166	0.836203656	0.935482949	0	0.163695269	3.260702756	0.524757011	0.472833668	0.876170258	0	0.004149804	3.260702756	0.000338828	0.985401066	0.997864861	0	-0.248689284	3.260702756	1.295659375	0.261455741	0.56838645	0	3.5114954	3.060443087	3.434572153	3.422429368	3.13771817	2.623089709	3.424347984	3.195393202	2.690413317	3.45177487	3.388822119	3.556855271	2.996654434	2.650110863	2.88147822	3.161517381	3.906086136	3.511307722	3.470996779
AAEL000334	-0.328026216	-0.095828165	0.528321551	0.470486767	0.788556586	0	-1.239794399	-0.078822909	0.563219369	0.45714785	0.713633862	0	-0.251640429	-0.078822909	0.065972129	0.798547713	0.959493187	0	-0.312855147	-0.078822909	0.108596126	0.743385157	0.941626792	0	-0.675298824	-0.078822909	0.536708343	0.46786701	0.74674268	0	0.048714701	-0.992647624	0.420576271	-0.226120676	-0.992647624	0.708566731	0.002499153	-0.112656948	-0.992647624	-0.41290868	0.019973941	-0.350701651	-0.992647624	0.441537672	0.372776424	-0.452447714	0.708861996	-0.435348609	0.693202166
AAEL000335	0.035048307	5.409084221	0.146001163	0.703952156	0.899895692	0	0.112569705	5.45969425	0.114332066	0.736948577	0.885948709	0	0.066839272	5.45969425	0.12137791	0.729284249	0.943245726	0	-0.008393573	5.45969425	0.001859348	0.96581	0.995586717	0	0.054124006	5.45969425	0.081173584	0.777112742	0.91505596	0	5.297305368	5.14037241	5.344335391	4.993856403	4.999124642	5.516253512	5.567587845	5.695311024	5.655677481	5.121133532	5.140649352	4.72324004	5.831783544	5.511910371	4.972774161	5.447621703	5.309916799	6.280801265	5.165188926
AAEL000336	-0.050706873	4.404008941	0.369974859	0.545595649	0.826819943	0	-0.224803781	4.424371969	0.555938916	0.460051712	0.715871813	0	0.096277851	4.424371969	0.306795338	0.582589005	0.910721309	0	-0.28615841	4.424371969	2.707909611	0.107312317	0.52482503	0	-0.034923222	4.424371969	0.040029307	0.8423884	0.942794602	0	4.334763074	4.435345122	4.545393361	4.28768355	4.475799263	4.36379494	4.597743525	3.953751104	4.733444588	4.367045058	4.279757722	4.560573607	4.473496911	4.56077343	4.960589465	4.194232112	3.861841684	4.299856153	4.281393117
AAEL000329	0.644516576	-0.563290959	1.131523618	0.292235579	0.650361318	0	2.670770057	-0.553046186	1.6336326	0.20821649	0.472985606	0	0.515570061	-0.553046186	0.174685734	0.678108689	0.929835054	0	1.714912559	-0.553046186	1.70691369	0.198491981	0.652549204	0	0.440287437	-0.553046186	0.148056736	0.702339976	0.882564251	0	-0.992647624	-0.992647624	0.083827794	-0.992647624	-0.992647624	-0.992647624	-0.992647624	-0.112656948	-0.451081671	-0.992647624	-0.992647624	-0.992647624	-0.992647624	-0.992647624	-0.383358995	-0.452447714	-0.456115015	-0.992647624	-0.992647624
AAEL000338	-0.163512177	-0.107978031	0.110099799	0.741328927	0.915525404	0	-0.637318122	-0.06006708	0.137820847	0.712322275	0.87206645	0	-0.246619857	-0.06006708	0.068644685	0.794600509	0.958109566	0	0.605923377	-0.06006708	0.34994585	0.557312993	0.885851461	0	-0.996621641	-0.06006708	0.875989562	0.354650324	0.658945533	0	-0.992647624	-0.992647624	-0.992647624	-0.226120676	0.104179036	0.434319726	-0.992647624	1.602421644	-0.451081671	-0.992647624	-0.992647624	-0.992647624	0.294336219	0.194310148	-0.383358995	0.717026807	-0.992647624	-0.034344346	0.083671511
AAEL000340	0.413245703	1.077964158	2.754514551	0.102840461	0.400293812	0	1.91186684	1.008574719	4.288945203	0.044539186	0.191250603	0	0.827534532	1.008574719	2.434513655	0.126191106	0.661236684	0	1.079302446	1.008574719	3.568415322	0.065802555	0.439362213	0	0.005029862	1.008574719	9.47E-05	0.992282063	0.997428352	0	1.394902686	1.34919678	2.044331241	1.179150964	1.868038023	1.312025391	0.002499153	-0.112656948	0.250201608	0.995572664	-0.39925849	0.934172612	-0.426994011	0.441537672	0.043689462	1.591332078	0.493772709	1.522135414	0.420390646
AAEL000341	0.451061499	0.41103886	1.557138115	0.21752713	0.568979168	0	1.852605695	0.409563406	2.042945194	0.160305769	0.407536115	0	0.009854517	0.409563406	0.000166216	0.989774592	0.997058879	0	1.299285995	0.409563406	2.680238542	0.109068779	0.528082176	0	0.543465183	0.409563406	0.622867024	0.434414384	0.722713022	0	1.241116487	0.243998733	-0.992647624	0.935126832	0.104179036	0.095407624	0.323454641	0.184023083	0.504175813	-0.000490069	-0.39925849	0.704116352	-0.992647624	-0.481104891	-0.383358995	0.717026807	-0.992647624	0.536447074	1.12036861
AAEL000342	0.088799391	2.637130358	0.34871833	0.557329721	0.834541687	0	0.356426217	2.63192272	0.437925333	0.511738236	0.752982429	0	0.027403729	2.63192272	0.00821825	0.928197823	0.989551632	0	0.076909637	2.63192272	0.065168851	0.799750738	0.956055201	0	0.252112851	2.63192272	0.585837544	0.448310966	0.732010805	0	2.726421653	3.118217805	3.318486384	2.345805933	2.345162988	2.809290819	3.207610151	2.240570775	2.740695038	2.693280273	2.73100787	2.968164825	2.477396656	2.698447251	2.774176874	1.886751549	0.896005358	2.102295637	1.83467772
AAEL012764	1.631803	5.601772	41.09078	2.13E-07	7.08E-05	1	5.883628	5.758637	131.4944	1.60E-14	9.72E-11	1	1.148167	5.758637	15.03529	0.00036471	0.04052975	1	2.58571	5.758637	76.06175	5.62E-11	6.31E-07	1	2.149752	5.758637	52.10974	7.06E-09	1.22E-05	1	3.867397	2.399052	3.004631	4.806731	2.345163	4.459657	4.06401	5.210777	4.399657	4.719843	4.914707	4.72324	4.48908	4.507507	4.39931	4.062477	4.286842	4.246823	5.07268
AAEL000330	-0.01386546	4.196772186	0.023010345	0.880001618	0.969093442	0	-0.086695889	4.196222527	0.073517013	0.787610708	0.912114473	0	-0.060735772	4.196222527	0.104477619	0.748124122	0.94743565	0	-0.033033788	4.196222527	0.031863316	0.859185787	0.972719013	0	0.007073671	4.196222527	0.001525577	0.969028619	0.98939851	0	3.670578326	4.741392443	4.342390998	4.388214601	4.457124831	4.005615626	3.698444436	4.067139876	4.180378671	4.201505324	4.161056997	4.357521058	4.159704909	3.951750134	4.121404358	4.486346967	4.235750111	4.539205509	4.009252724
AAEL000337	0.080637221	2.60248771	0.433252866	0.513224002	0.811496456	0	0.284661153	2.628075231	0.477503205	0.493355257	0.741883629	0	0.10616074	2.628075231	0.194794096	0.661218844	0.924684812	0	0.235433914	2.628075231	1.004828554	0.32188248	0.770486023	0	-0.056933502	2.628075231	0.057246576	0.812065142	0.928812071	0	2.66726241	3.118217805	2.464145271	2.130499598	2.172759525	2.749854531	2.642265981	2.68148392	2.345210636	2.241215785	2.985073972	2.549389724	2.707952717	1.806031955	2.828824893	2.465711818	2.675532521	2.453839649	2.534944208
AAEL000354	0.267464608	3.313466175	4.802615391	0.032797512	0.222141135	0	0.994039817	3.379310061	5.59847589	0.022662832	0.124567885	0	0.586097381	3.379310061	5.661849862	0.021954278	0.357641245	0	0.066709467	3.379310061	0.075597115	0.784702553	0.951126152	0	0.341232969	3.379310061	2.0430355	0.160296744	0.442491554	0	3.294084174	2.871787265	2.602948745	2.618372806	2.881760455	3.212981648	2.805681136	3.291866135	3.050762794	2.899569085	2.985073972	2.803321672	4.100067025	3.212786025	3.433265873	3.334702606	3.150406313	3.418439818	3.641710912
AAEL000348	0.011183592	4.229287796	0.013533233	0.907825341	0.975766158	0	0.026313415	4.229083403	0.006146176	0.937883952	0.978884285	0	-0.099056698	4.229083403	0.257489724	0.614502977	0.913892711	0	0.299982747	4.229083403	2.364242032	0.131640704	0.562870578	0	-0.174612634	4.229083403	0.82856223	0.367880459	0.668570315	0	4.195147963	4.847684572	4.218307103	4.092903206	4.457124831	4.36379494	3.521615602	4.222084388	4.430619395	4.384318514	3.4236165	4.337562128	4.216975046	3.713819634	4.185627088	4.022511208	4.532425918	4.553834338	4.456352275
AAEL000370	-0.086301244	5.127308245	1.354353627	0.249690225	0.606959176	0	-0.381236024	5.13702494	2.30616178	0.13635038	0.369999062	0	-0.174345098	5.13702494	1.4266622	0.239008499	0.761657735	0	-0.334233987	5.13702494	5.226093786	0.027357711	0.288051549	0	0.127343061	5.13702494	0.796134676	0.377332692	0.676933897	0	5.076359331	5.429943969	5.220426004	5.173628477	5.134565689	4.930293652	4.98646786	5.653556544	5.06479021	4.862259637	5.032096677	5.203010912	5.089033882	5.212375736	5.30701849	5.470082171	5.285002013	4.866649004	5.467258787
AAEL000372	0.236666111	4.208747427	5.436112222	0.023527709	0.187242771	0	0.864110169	4.233474971	5.959188587	0.018933984	0.112231852	0	0.018337701	4.233474971	0.007487875	0.931454131	0.990171945	0	0.350323021	4.233474971	2.925400338	0.094570172	0.501630085	0	0.495449447	4.233474971	6.389557057	0.015326843	0.118886304	0	3.968876255	4.60659692	4.009540684	4.092903206	4.071582505	3.815786142	3.207610151	3.764976564	3.877430857	4.277432265	3.586014248	3.947656515	4.325115525	4.029385516	3.748810418	4.101364689	4.474837059	4.282394303	4.692270411
AAEL000378	-0.009543197	4.682465448	0.017075995	0.896523165	0.973873709	0	-0.066110795	4.72725319	0.068495125	0.794819206	0.915355096	0	-0.191011134	4.72725319	1.701581089	0.199180795	0.72512598	0	0.023126453	4.72725319	0.024905801	0.875357931	0.97802489	0	0.101773886	4.72725319	0.495690728	0.485283166	0.759773783	0	4.462051254	4.480101216	4.57941931	4.17961898	4.682853202	4.995717545	4.975064316	4.988905778	4.548221451	4.67843218	4.759936307	4.896947169	4.844457351	4.649504823	4.206414684	4.882151765	4.587803939	4.831060493	4.628708081
AAEL000383	0.043312745	2.239864466	0.117172441	0.733464864	0.911800983	0	0.136154518	2.282721125	0.099448922	0.754052763	0.896745943	0	-0.03680379	2.282721125	0.020681769	0.886336722	0.980285564	0	0.087151616	2.282721125	0.121312888	0.729353821	0.937952751	0	0.085806692	2.282721125	0.126350128	0.724024904	0.893420772	0	1.985201318	2.088138967	2.138636262	1.570067851	2.172759525	2.555269931	2.32053288	2.174622359	2.058519995	1.900622184	2.422428558	2.478251712	2.043129074	2.380669797	1.76876	2.05467858	2.675532521	2.78669783	2.226887907
AAEL000384	0.06771014	-0.397850431	0.014085805	0.905971191	0.975614623	0	-1.458110183	-0.382295955	1.217543698	0.276778117	0.551580728	0	-3.33893942	-0.382295955	5.310252613	0.026756052	0.394611856	0	1.624602991	-0.382295955	1.848696867	0.181944053	0.634008089	0	0.256226246	-0.382295955	0.062110919	0.80453156	0.925537077	0	-0.992647624	0.243998733	-0.992647624	-0.226120676	-0.992647624	-0.348388571	-0.992647624	0.184023083	-0.992647624	-0.000490069	-0.992647624	0.092005198	-0.992647624	-0.992647624	-0.992647624	0.50135625	-0.456115015	0.279097815	-0.992647624
AAEL000385	0.015927047	3.715446015	0.035716414	0.850818534	0.961698522	0	0.041157974	3.730015647	0.01770371	0.894784787	0.961811445	0	0.091495932	3.730015647	0.257601707	0.614426247	0.913892711	0	-0.035658388	3.730015647	0.041835837	0.838920482	0.966209676	0	-0.01467957	3.730015647	0.006540144	0.935928362	0.979354993	0	3.840871293	3.821391155	3.641996181	3.721163881	3.831717618	3.663062789	3.670437415	3.411214628	3.784613791	3.51587397	3.812939434	4.357521058	3.732170074	3.713819634	4.164535581	3.334702606	3.53552538	3.319180096	3.794344999
AAEL000386	0.011366647	4.134820744	0.016207718	0.899173447	0.973873709	0	0.016656421	4.174684421	0.002715132	0.958690412	0.986101648	0	0.031262152	4.174684421	0.028608974	0.866496635	0.976928124	0	-0.072021831	4.174684421	0.15136695	0.699197022	0.927524806	0	0.057416101	4.174684421	0.097754519	0.75608751	0.906784883	0	4.108849622	3.75008735	4.322437392	3.796269995	3.802426985	4.514258103	4.226708367	4.138065753	4.105606194	4.058185788	4.076124933	3.921079127	4.549780699	4.334780711	4.007573378	4.36375372	4.200654783	4.153859111	4.342101126
AAEL000351	0.011183826	0.554190482	0.001029319	0.974525431	0.992468406	0	-0.291260537	0.591877133	0.074656672	0.786011967	0.911069882	0	-0.605666277	0.591877133	0.807595967	0.373952609	0.83468242	0	-0.484129204	0.591877133	0.531257921	0.470121409	0.854122476	0	0.798534944	0.591877133	1.800383076	0.186872118	0.47950263	0	-0.3799789	0.608930836	0.420576271	0.935126832	-0.34241743	0.708566731	0.585840278	0.184023083	0.720061648	0.581848781	1.196863502	0.704116352	-0.992647624	0.441537672	0.640563749	0.717026807	0.493772709	0.536447074	0.420390646
AAEL000388	-0.074757672	5.260688941	0.728844159	0.397070302	0.740340596	0	-0.329468698	5.281726697	1.24244426	0.271335047	0.546565788	0	-0.064902291	5.281726697	0.145518972	0.704777006	0.936809228	0	-0.240657982	5.281726697	1.908194835	0.17446534	0.624407033	0	-0.023908425	5.281726697	0.020350586	0.887244101	0.960774509	0	5.206723629	4.914430461	5.176639476	5.865231488	4.959867411	4.969902909	5.167690039	5.373941253	5.629228946	5.57675184	5.020778297	5.180778282	4.856521795	5.06346691	5.400186285	5.638188602	5.3899893	5.698300736	5.048594937
AAEL000394	-0.063172649	3.587331401	0.329190587	0.568544023	0.839615672	0	-0.269576968	3.608098793	0.457624618	0.502442947	0.746448662	0	-0.09869919	3.608098793	0.180006282	0.673532095	0.928243608	0	0.009229666	3.608098793	0.001600217	0.968280421	0.995853342	0	-0.180107444	3.608098793	0.633508316	0.430544833	0.719862238	0	3.577248098	3.554695356	3.79463147	3.832405938	3.040713872	3.29843284	3.085666139	3.872883952	4.046868496	3.349947825	3.030927951	3.656887276	3.37768225	3.484944892	4.076943828	3.827553822	4.011101801	3.902762314	3.609145988
AAEL000395	-0.130513479	5.131545287	3.501189097	0.066805932	0.324231459	0	-0.54341258	5.16411321	5.694690968	0.021596521	0.121240765	0	0.030515103	5.16411321	0.054363295	0.816769679	0.963774064	0	-0.281591119	5.16411321	4.580208716	0.038193114	0.347390319	0	-0.292336564	5.16411321	4.903933006	0.032273288	0.179892596	0	4.957932519	4.741392443	5.383381337	5.056302786	5.049859248	5.325869752	5.415596161	5.259308583	5.22349295	5.057949819	5.491634496	5.527618539	5.206803737	5.220674275	5.078039213	5.506756282	5.293354841	5.290096245	4.973829751
AAEL000362	-0.21469018	2.700868557	2.724671192	0.104676525	0.403542845	0	-0.926878631	2.68601383	4.234941057	0.045837875	0.194438515	0	-0.129350982	2.68601383	0.244675158	0.623425986	0.916002676	0	-0.184557286	2.68601383	0.563100134	0.45719517	0.850106526	0	-0.612970362	2.68601383	5.067564735	0.029666747	0.171993576	0	2.726421653	3.328632226	3.05386854	2.345805933	3.13771817	2.409244715	2.856283192	2.303635881	2.469684108	3.036976835	3.316609951	2.860387957	2.707952717	2.918462505	3.323371044	2.404834199	1.962894563	2.020399281	2.953375766
AAEL000387	0.170624759	0.119420361	0.08556043	0.771269493	0.930130553	0	0.723813707	0.161447189	0.139239235	0.710914268	0.871293049	0	-1.541514195	0.161447189	1.935035432	0.171530589	0.700479615	0	1.326223972	0.161447189	1.465314772	0.232851188	0.693779632	0	0.93910393	0.161447189	0.669370033	0.417886613	0.710811123	0	1.0689595	-0.992647624	-0.992647624	-0.992647624	-0.992647624	0.095407624	0.002499153	-0.112656948	0.250201608	1.993599993	-0.992647624	0.430283713	-0.992647624	0.65253248	-0.992647624	-0.060323337	0.708861996	-0.992647624	-0.992647624
AAEL000396	-0.04604357	3.965756167	0.210642636	0.648126267	0.87645551	0	-0.213623433	3.962376563	0.34627487	0.559379233	0.783940614	0	0.095863491	3.962376563	0.213934049	0.646087426	0.920308763	0	-0.076035564	3.962376563	0.128764664	0.72151303	0.936011896	0	-0.233451359	3.962376563	1.238176965	0.272147814	0.580095043	0	4.479352026	3.75008735	3.958739557	4.092903206	4.298331305	4.195792542	4.337720412	4.155265485	4.066714634	3.121811001	3.838950832	3.809584948	3.85751961	3.737145938	4.054188964	3.981407058	4.414853471	3.991406682	3.357945925
AAEL000397	-0.581107329	-0.374163934	1.047868528	0.310611949	0.66745448	0	-2.170489393	-0.341754888	1.146067093	0.290484498	0.565652036	0	-1.065429513	-0.341754888	0.91720326	0.343688225	0.823415982	0	-1.520945249	-0.341754888	1.44994798	0.235275177	0.696946051	0	0.415885369	-0.341754888	0.128382203	0.721909123	0.892566677	0	-0.992647624	-0.245689507	-0.992647624	-0.226120676	-0.992647624	0.708566731	0.323454641	0.64004334	-0.992647624	-0.992647624	-0.992647624	-0.992647624	-0.992647624	0.65253248	0.043689462	0.247680148	-0.456115015	-0.992647624	-0.992647624
AAEL000405	-0.138597797	6.858312312	3.491909128	0.067156997	0.325096333	0	-0.587204152	6.848834819	4.652385131	0.03677767	0.171070051	0	-0.060147118	6.848834819	0.147041005	0.703312484	0.936426083	0	-0.134741193	6.848834819	0.741978813	0.393916413	0.814089084	0	-0.392315841	6.848834819	6.13967697	0.01732099	0.127432002	0	7.00447508	7.056326684	7.144579493	7.13697277	7.088992452	6.959022538	6.922482199	6.697132724	6.961018922	7.011276288	7.202324527	7.016778468	7.075551574	6.863223769	6.991732514	6.946024049	6.393024462	6.336856934	6.359767647
AAEL000401	0.090584383	1.756362888	0.198591779	0.657660845	0.879796981	0	0.30396223	1.76656787	0.199147092	0.657701339	0.842698925	0	-0.59414319	1.76656787	2.259559738	0.140270575	0.677251238	0	0.763802984	1.76656787	3.930754966	0.053973429	0.407354671	0	0.134302436	1.76656787	0.116425178	0.73464477	0.898439458	0	2.473668526	1.530350658	1.449767974	1.387809598	1.750260991	1.853805608	2.522039574	2.583236381	0.720061648	1.316712014	1.836277137	1.462438928	1.282497481	1.40124575	1.525777074	0.904609853	0.708861996	2.51492599	1.943169541
AAEL000407	0.064870274	4.293763149	0.507152837	0.47947288	0.793775231	0	0.211466025	4.299267611	0.446027265	0.507879215	0.750746332	0	-0.237660235	4.299267611	1.62648869	0.209195139	0.736261444	0	0.202868628	4.299267611	1.238394225	0.272106359	0.736287794	0	0.246257633	4.299267611	1.882936493	0.177281688	0.46632521	0	4.276574222	4.795517185	4.17445523	4.435969616	4.298331305	4.583986957	3.725918095	4.462138052	3.85478039	4.239968227	4.031707207	4.167095233	4.289961718	4.029385516	4.381140643	3.85056314	4.352267319	4.134525147	4.644863126
AAEL000403	0.005404212	2.270242602	0.001269549	0.971709622	0.9921218	0	-0.020762851	2.318950408	0.001626048	0.968025572	0.989447138	0	-0.043419865	2.318950408	0.021000649	0.885470031	0.980285564	0	-0.08033023	2.318950408	0.066506291	0.79775205	0.955317551	0	0.102987244	2.318950408	0.127196266	0.723141593	0.893420772	0	1.777110655	1.96758707	2.535215671	1.387809598	1.976921584	2.687863973	2.856283192	2.303635881	2.469684108	1.316712014	1.836277137	2.324500177	2.346646575	2.25702163	1.976657367	2.736654773	2.121419121	2.573530551	1.83467772
AAEL000410	-0.02296928	4.59021425	0.062147778	0.804089033	0.940591073	0	-0.135337794	4.5942563	0.197348617	0.659148972	0.843449649	0	-0.291449811	4.5942563	2.636817855	0.111891277	0.646327255	0	-0.059584989	4.5942563	0.116182787	0.734910368	0.939169404	0	0.215697006	4.5942563	1.543857827	0.220933683	0.521535308	0	4.731193285	4.457896718	4.528074638	5.32079762	4.339698075	4.459656711	4.45728287	4.619136006	4.630530558	4.434931607	4.601817007	4.798175353	4.519749457	4.534385898	4.859219739	4.557993727	4.870578263	4.299856153	4.660839272
AAEL000406	-0.200678813	1.166995067	0.903377351	0.346158355	0.700888369	0	-0.785745001	1.191163173	1.141382029	0.291459519	0.566368012	0	-0.08782348	1.191163173	0.042728822	0.837235084	0.968960232	0	-0.177406403	1.191163173	0.170307774	0.681936476	0.920843961	0	-0.520515118	1.191163173	1.552443225	0.219677094	0.520533237	0	1.0689595	0.899938548	0.693407021	0.641252561	1.750260991	0.095407624	1.000066406	1.386368031	1.357839471	1.80123689	1.487380351	1.462438928	0.96353819	0.999764308	1.061520462	1.477691413	1.581527628	1.11188426	0.922537894
AAEL000408	-0.056461385	4.108228008	0.49049847	0.48674429	0.797139159	0	-0.255054413	4.082484966	0.790969424	0.378870344	0.650606678	0	-0.248360228	4.082484966	2.239286596	0.142016646	0.678308375	0	0.012491119	4.082484966	0.005645682	0.940461677	0.992586154	0	-0.019185304	4.082484966	0.013605809	0.907697909	0.968856445	0	4.579013745	4.665914927	4.281682671	4.482194397	4.071582505	4.26110726	3.805332845	3.893529648	4.44585469	4.277432265	3.864501545	3.921079127	4.037857137	4.029385516	3.983688309	4.15779931	3.970008215	3.947765219	4.174166268
AAEL017975	1.590471	2.445371	29.46739	3.16E-06	0.000457336	1	5.858354	2.581527	53.64966	4.99E-09	7.51E-07	1	0.8309937	2.581527	5.314225	0.02615873	0.392621	0	3.035949	2.581527	55.85616	3.07E-09	6.40E-06	1	1.991412	2.581527	11.23916	0.001703543	0.03054403	1	0.6472052	-0.2456895	0.9227563	0.6412526	1.622007	3.16828	1.699569	2.240571	1.798577	3.451775	1.61329	0.9341726	-0.426994	0.1943101	2.464767	-0.06032334	0.240901	0.2790978	0.4203906
AAEL000416	-0.15635035	4.748043264	2.159574842	0.148088457	0.474454896	0	-0.667212398	4.776502027	3.508141425	0.068035326	0.246729726	0	-0.074779069	4.776502027	0.138439945	0.711706695	0.939343492	0	-0.128785246	4.776502027	0.402007029	0.529491077	0.875774807	0	-0.463648083	4.776502027	4.744798892	0.035048062	0.187591532	0	5.006475895	4.795517185	4.797472926	3.721163881	4.891967296	5.375872368	5.47347259	5.090754917	4.817840203	4.60665716	5.054470481	4.357521058	5.078771615	5.108881334	4.910794751	4.989703463	4.445156988	4.172937398	4.128939848
AAEL000417	0.008097125	6.146785518	0.015052358	0.902814551	0.975106433	0	0.005594567	6.160455938	0.000613372	0.980358564	0.993099686	0	-0.027178339	6.160455938	0.043041648	0.836649018	0.968960232	0	0.054980747	6.160455938	0.17958458	0.673891892	0.917709609	0	-0.022207841	6.160455938	0.029059782	0.865459205	0.952531292	0	6.110681756	6.614532181	6.138325951	5.925022754	6.182213006	5.897965693	6.095732839	6.180099501	6.173140141	6.068557353	6.394278343	6.142268392	6.2251437	6.39450256	5.917725855	6.218290343	5.823946837	5.989457395	6.279262806
AAEL000411	-0.192997576	2.610973553	2.037244393	0.159307213	0.491019555	0	-0.820973586	2.60385105	3.120548152	0.08457422	0.280417398	0	-0.520192163	2.60385105	3.463542343	0.069741522	0.559012493	0	-0.162184817	2.60385105	0.384120328	0.538752651	0.879657106	0	-0.138596606	2.60385105	0.276738463	0.601612468	0.833024715	0	2.541127814	2.802990556	3.396905301	2.533113511	2.49914579	2.749854531	2.805681136	2.583236381	2.408789378	2.385447334	2.985073972	2.403423186	2.043129074	2.877062114	3.245163242	2.131839012	2.623481305	2.882526867	3.318204123
AAEL000412	0.045440346	4.376045697	0.358981526	0.551605089	0.831117964	0	0.143244165	4.385948562	0.2695934	0.606328734	0.811910488	0	-0.068426088	4.385948562	0.17596455	0.677001257	0.92946177	0	0.09662201	4.385948562	0.364060872	0.549502698	0.884499969	0	0.115048243	4.385948562	0.55643427	0.459853196	0.741302299	0	4.562874253	4.341439053	4.381488896	4.435969616	4.512438232	3.815786142	4.064009924	4.222084388	4.26870373	4.295805663	4.241265845	4.415792744	3.972843362	4.288162806	4.164535581	4.716688853	4.474837059	4.553834338	4.707732866
AAEL000420	0.268191121	2.460800306	1.976727584	0.165922962	0.50078173	0	1.005656112	2.483383462	2.527783767	0.119353478	0.341491863	0	0.381912582	2.483383462	1.068797675	0.307130434	0.804676003	0	0.604139053	2.483383462	2.87103912	0.097586698	0.505918291	0	0.019604477	2.483383462	0.00282175	0.957887909	0.986632457	0	2.328479137	2.39905243	2.788931712	3.105544511	0.720024903	2.555269931	1.584217078	1.790294272	2.345210636	2.693280273	2.615370714	2.549389724	1.863492048	1.891678158	2.717377061	2.131839012	2.394180781	2.390052001	2.044070223
AAEL000421	0.137980278	4.053320398	2.781011164	0.101240604	0.397909778	0	0.524025578	4.07230901	3.220376477	0.079922803	0.271158482	0	0.16398054	4.07230901	0.94696291	0.336062122	0.818711633	0	0.071148541	4.07230901	0.181132218	0.672573882	0.916976448	0	0.288896497	4.07230901	2.884336436	0.096838921	0.33567636	0	3.968876255	4.316975386	3.79463147	4.234662846	4.021619391	3.927297428	3.880603261	4.030325006	3.985637487	4.258821852	4.031707207	4.097592651	4.037857137	4.103055601	4.306083918	3.301688908	3.861841684	4.095062114	4.082249632
AAEL000422	-0.117258811	3.778934484	1.940713916	0.169361461	0.505040891	0	-0.471869266	3.769186855	2.605674351	0.11396696	0.332682745	0	-0.05407428	3.769186855	0.102329385	0.75063709	0.948216826	0	-0.044698846	3.769186855	0.066436434	0.797855912	0.955317551	0	-0.37309614	3.769186855	5.202791065	0.027684573	0.16554696	0	3.577248098	3.922145231	3.958739557	4.207403412	4.2339684	3.59713932	3.670437415	3.992546034	3.784613791	3.57724588	3.160344584	3.333221271	3.536090163	3.641488667	3.630739754	4.331405595	4.200654783	4.134525147	4.174166268
AAEL000424	-0.049492973	6.282783453	0.6499283	0.423712835	0.759212908	0	-0.221862537	6.315654138	1.121346388	0.295677895	0.570613599	0	-0.141909388	6.315654138	1.3624323	0.249697241	0.767661879	0	-0.13216367	6.315654138	1.199245922	0.279709547	0.741049716	0	0.052210521	6.315654138	0.187289476	0.667395308	0.867711696	0	6.165152145	6.198615138	6.486489377	6.006356696	6.10033805	6.301360786	6.394292226	6.542314819	5.998168681	6.309136378	6.508079488	6.176378351	6.670015888	6.563877394	6.317074691	6.287372949	6.416156201	6.458463056	6.177435189
AAEL000418	0.03676395	6.203493939	0.262364319	0.610611814	0.862048124	0	0.117495154	6.203866021	0.250553761	0.619297079	0.819016059	0	-0.137904652	6.203866021	1.022838334	0.317634855	0.809599088	0	0.134692868	6.203866021	0.994331509	0.324393605	0.7712336	0	0.120706937	6.203866021	0.797829488	0.376830115	0.676722354	0	6.612055005	6.629509716	5.869348406	6.184669855	6.343421863	6.221567844	5.934347124	6.111259661	6.068756041	6.313651549	6.217190131	6.465594487	5.971461442	5.96144199	6.278329674	5.881024658	6.129383535	5.956806096	6.330102271
AAEL010480	1.489041	0.8132941	17.5507	0.000105391	0.006036696	1	5.082238	0.8953591	16.72362	0.000191112	0.004751963	1	1.94527	0.8953591	8.66916	0.005254134	0.1848665	0	1.878428	0.8953591	8.198773	0.006513141	0.1381919	0	1.258541	0.8953591	2.365175	0.1315666	0.4004077	0	-0.3799789	0.2439987	0.08382779	-0.2261207	0.4447164	0.09540762	0.002499153	0.4299766	0.7200616	0.3198644	0.3444132	1.462439	0.5534352	-0.9926476	-0.383359	-0.06032334	0.240901	-0.9926476	-0.9926476
AAEL000428	0.247042113	4.601033316	4.200250031	0.046348105	0.265618577	0	0.93114589	4.626990272	5.214844967	0.027514971	0.140824459	0	0.69267824	4.626990272	8.845186074	0.004851914	0.17681131	0	0.261620807	4.626990272	1.234645868	0.272822729	0.73691309	0	-0.023153157	4.626990272	0.009469585	0.922941455	0.973873732	0	4.44454049	4.565651775	4.628999279	4.693410461	4.530414589	4.600905021	4.167825515	4.391320138	4.505236206	4.591863484	4.161056997	5.180778282	4.519749457	3.713819634	4.486876117	4.612854724	4.319925736	4.705661542	4.260575846
AAEL000419	-0.10401993	2.713288337	0.635883573	0.428735774	0.763054922	0	-0.453368243	2.710263003	1.120466259	0.295865032	0.570633277	0	-0.422180043	2.710263003	2.787416248	0.102441499	0.628995288	0	-0.311064717	2.710263003	1.64274855	0.206975771	0.661868987	0	0.279876516	2.710263003	1.2966556	0.261275209	0.56831339	0	2.990517786	2.302672384	2.788931712	2.533113511	3.433554672	2.866375027	2.390875783	2.422053396	2.925938838	3.080017386	3.316609951	3.250247562	2.707952717	2.650110863	2.596593715	2.580263394	2.121419121	2.736285546	2.389122829
AAEL000431	0.025152306	5.459499005	0.078675993	0.780200482	0.932209047	0	0.068448198	5.476024458	0.04670837	0.829938983	0.933004992	0	-0.081793082	5.476024458	0.19101961	0.664307209	0.925888999	0	0.028274375	5.476024458	0.024438337	0.876523382	0.978404531	0	0.121966905	5.476024458	0.458071454	0.502235514	0.771464542	0	5.41885548	5.167991413	5.813260891	5.228897045	5.708690235	5.094590925	5.074589667	5.403031776	5.2410661	5.121133532	5.813619228	5.604793586	5.197348559	5.616239277	5.625279103	5.57050814	5.397757445	5.415539142	5.784083141
AAEL000433	-0.186529473	2.6664942	1.50732778	0.224929937	0.579741756	0	-0.802913181	2.718401459	2.457974553	0.124429814	0.35002512	0	0.112950459	2.718401459	0.150607937	0.699914155	0.936110161	0	-0.095339056	2.718401459	0.110153939	0.741618706	0.940957139	0	-0.820524584	2.718401459	7.052147806	0.011138069	0.097743302	0	2.541127814	2.088138967	2.602948745	1.877327603	2.570382733	2.687863973	2.856283192	2.817346334	3.338854519	2.080946711	2.553879761	2.968164825	2.906690352	2.997861038	3.323371044	3.267902019	2.910867811	2.92815549	2.788656092
AAEL000434	0.01220651	3.588301031	0.010940925	0.917085863	0.978386771	0	0.027636888	3.586130565	0.004775411	0.945234355	0.981071796	0	0.209185462	3.586130565	0.806023347	0.37441382	0.834807452	0	-0.10133811	3.586130565	0.18621339	0.668292977	0.915527935	0	-0.080210464	3.586130565	0.126448661	0.72392187	0.893420772	0	4.01705885	3.000257832	3.507078046	4.338824559	3.54386071	3.59713932	3.283531971	3.055825999	3.633130264	3.418624714	3.353167798	3.333221271	3.474797998	3.179115819	3.88398563	3.518336582	3.927709719	3.969750964	4.058325379
AAEL000435	0.01974799	4.092796519	0.056364853	0.813244737	0.944759881	0	0.054775928	4.100169293	0.033311229	0.856057325	0.944870431	0	0.112727489	4.100169293	0.42282299	0.519071185	0.889958314	0	0.078766411	4.100169293	0.204180681	0.653691063	0.912452243	0	-0.136717972	4.100169293	0.6306119	0.431592779	0.72054103	0	4.390695677	4.365494798	4.106072173	4.00064001	4.071582505	4.103835472	3.521615602	4.067139876	4.26870373	4.201505324	4.031707207	4.453372717	3.783624021	3.91130741	3.661175609	4.298315492	4.146357185	4.074918278	4.419264861
AAEL000436	-0.222056523	4.746367384	6.960578556	0.010893143	0.11788567	0	-0.972170244	4.719836826	11.88956699	0.001295719	0.017998953	-1	-0.175787455	4.719836826	1.183461185	0.282852794	0.789909481	0	-0.641114235	4.719836826	13.98742524	0.000550986	0.02687616	-1	-0.155268553	4.719836826	1.003715348	0.322147537	0.629927518	0	4.855652526	4.813116744	5.187711326	5.395163078	4.973072203	4.549543759	4.536998144	4.837307611	4.745807604	4.837389669	4.241265845	4.707774326	4.392953258	3.91130741	4.469782966	5.109000911	5.207567095	5.14305592	5.153944519
AAEL002680	1.478529563	1.57349388	25.46156172	6.62E-06	0.000776503	1	4.98517982	1.69030689	32.17175152	1.17E-06	8.84E-05	1	2.194249853	1.69030689	19.82795576	6.15E-05	0.014083613	1	1.362970248	1.69030689	7.673603303	0.008307865	0.156982286	0	1.427959719	1.69030689	7.090951432	0.010934163	0.096568551	0	0.378774838	0.899938548	-0.992647624	-0.992647624	0.951121062	0.938915131	1.584217078	1.498435505	-0.058241986	-0.41290868	1.026243556	1.462438928	1.13181461	0.836569866	1.23341315	0.717026807	0.493772709	1.261974721	0.083671511
AAEL000425	0.16828189	0.83828474	0.507828889	0.479181532	0.793642215	0	0.606545589	0.8755128	0.524352562	0.473003258	0.726065176	0	0.217843731	0.8755128	0.197675619	0.658885173	0.923723105	0	0.218691455	0.8755128	0.218322145	0.642735238	0.910266027	0	0.170010403	0.8755128	0.119445329	0.731361089	0.896744249	0	0.378774838	0.899938548	0.693407021	0.641252561	0.44471637	0.434319726	1.584217078	0.64004334	0.504175813	0.319864408	1.026243556	-0.350701651	1.282497481	0.836569866	1.525777074	0.50135625	1.344875082	0.279097815	1.12036861
AAEL000440	0.111009172	2.900785862	0.667796875	0.417450604	0.755473646	0	0.383208546	2.943325715	0.702226981	0.406777641	0.673662885	0	-0.367809877	2.943325715	1.893181036	0.176132938	0.704664049	0	0.395662331	2.943325715	2.154963432	0.149555656	0.589359681	0	0.355356092	2.943325715	1.954550559	0.169433502	0.455560681	0	2.990517786	2.730748194	2.729562025	2.130499598	2.638267057	3.122148729	3.457504539	3.411214628	2.881809727	1.993599993	2.937714614	2.324500177	2.202854986	2.834438485	2.596593715	2.78523201	3.418215795	3.136875236	3.14729156
AAEL000429	0.15707103	3.170185696	1.877974513	0.176296194	0.515110727	0	0.579116187	3.197135355	2.361359227	0.131869991	0.362682868	0	-0.144840681	3.197135355	0.43470266	0.513287572	0.889476564	0	0.417990669	3.197135355	3.697787379	0.061278913	0.424826756	0	0.305966198	3.197135355	2.015692573	0.163056678	0.447250281	0	3.544746312	3.278835192	3.101480862	2.442497397	2.881760455	3.455503116	3.207610151	3.195393202	3.010343024	3.2403842	2.888747668	2.860387957	3.237105031	2.918462505	3.119277699	3.267902019	2.725770985	3.353031172	3.541724359
AAEL000442	0.244290189	7.638454652	4.984087004	0.031313007	0.217437521	0	0.947839035	7.68158881	7.147639377	0.010643416	0.078232941	0	0.439378242	7.68158881	4.594721127	0.037903818	0.449254673	0	0.391526942	7.68158881	3.651895429	0.062842981	0.430616372	0	0.11693385	7.68158881	0.327561483	0.570148018	0.813751444	0	7.408348011	7.726793708	7.477937965	6.867731448	7.727768816	7.416266719	7.634278681	7.662396061	7.208864749	7.47749804	7.317808399	6.840085278	7.784814183	7.587572132	7.6639139	7.689170392	7.989034054	7.733483613	7.677371036
AAEL000444	-0.043260341	4.780696212	0.369675019	0.54575792	0.826954796	0	-0.199547344	4.816255999	0.710769653	0.403961796	0.67111711	0	-0.271855385	4.816255999	3.885287029	0.055320266	0.513739944	0	-0.091135948	4.816255999	0.449075779	0.50644034	0.86842096	0	0.163443989	4.816255999	1.442657861	0.236436111	0.539820772	0	4.842342216	4.60659692	4.768268648	4.482194397	4.583037567	4.566868143	4.997781973	4.97928007	4.886446659	5.025289035	4.902424784	4.910521189	4.880352174	5.144210852	4.805732392	4.557993727	4.61471569	5.022021879	4.797181063
AAEL000439	-0.001715925	2.640487677	0.000150576	0.990255168	0.99738148	0	-0.014916462	2.631063025	0.000945923	0.975609856	0.99129389	0	0.132850442	2.631063025	0.228576522	0.635059232	0.917933433	0	-0.277517091	2.631063025	1.064670021	0.308054732	0.760717165	0	0.129750186	2.631063025	0.217903235	0.64305347	0.855271021	0	3.370253509	3.118217805	2.535215671	2.775118617	2.172759525	2.921286249	1.806377464	2.364059273	2.789283169	2.385447334	3.07536931	2.681935391	2.810740956	2.834438485	2.88147822	2.686384719	2.821285839	2.253336354	1.449525427
AAEL000441	-0.508107266	0.242936286	1.743825922	0.192284731	0.535474063	0	-2.165963298	0.262350121	2.651857055	0.110904372	0.327662718	0	-1.405519013	0.262350121	2.954742163	0.092985742	0.612309481	0	0.178976297	0.262350121	0.058259162	0.81044279	0.958998207	0	-0.939420582	0.262350121	1.563198523	0.218115275	0.5188292	0	0.64720525	0.608930836	-0.992647624	-0.992647624	0.44471637	0.708566731	1.000066406	-0.112656948	0.504175813	-0.000490069	-0.39925849	0.092005198	0.553435163	0.65253248	0.372776424	1.219421131	-0.456115015	-0.034344346	1.449525427
AAEL000450	0.085144529	5.692929521	2.051315968	0.157900611	0.488552371	0	0.305797243	5.715217028	2.290237699	0.137675478	0.372443858	0	0.246687434	5.715217028	4.59553424	0.03788768	0.449254673	0	0.090569753	5.715217028	0.609127767	0.439490828	0.839702628	0	-0.031459943	5.715217028	0.070103827	0.792480094	0.920563331	0	5.746350174	5.641747144	5.547082684	5.737658578	5.837010181	5.971358202	5.732430769	5.572652816	5.956226177	5.963294176	5.865157478	5.654041494	5.71736674	5.622515974	5.757930535	5.542521182	5.33440861	5.366662916	5.230874836
AAEL000451	-0.051035826	4.266146049	0.451493305	0.504522489	0.805766959	0	-0.252499515	4.226903662	0.899398524	0.348365359	0.6232153	0	-0.179430096	4.226903662	1.309410306	0.258977793	0.774517347	0	-0.163847572	4.226903662	1.108460693	0.298433337	0.755098236	0	0.090778153	4.226903662	0.372359062	0.54500729	0.79874965	0	4.513343328	4.341439053	4.661130603	4.824781099	4.863886442	3.953878702	4.167825515	3.672434629	4.162045716	4.201505324	4.008974764	4.317323198	3.994841764	3.951750134	4.054188964	4.229767482	4.235750111	4.524426823	4.562215732
AAEL000452	0.040171925	3.800731133	0.176011555	0.676505976	0.889102254	0	0.120056737	3.849137048	0.136066939	0.714074819	0.873545043	0	-0.250830705	3.849137048	1.747117839	0.193390324	0.723006673	0	0.18471527	3.849137048	0.957814319	0.333339153	0.776707214	0	0.186172172	3.849137048	1.012952104	0.319957124	0.628051549	0	3.670578326	3.376767628	3.932652038	3.469083057	3.183879225	3.786507531	4.187721361	3.893529648	4.086291463	3.7201417	4.008974764	3.292330843	3.623406361	3.826853166	3.831425421	4.15779931	3.669901972	3.925439235	4.082249632
AAEL000454	0.174422264	7.1707462	4.893622544	0.031253448	0.217423837	0	0.669609019	7.178814046	5.975665836	0.018780238	0.112002864	0	0.058648041	7.178814046	0.136905291	0.713235523	0.940018323	0	0.270796415	7.178814046	2.939029248	0.093830473	0.500814288	0	0.340164563	7.178814046	4.632856772	0.037154917	0.193133649	0	7.331836353	7.213686635	7.230068356	6.889333857	7.569423446	7.026319179	6.992021243	7.187684322	7.007965831	6.919467526	7.103855777	7.013637286	7.044248827	7.044777926	7.24128066	6.811775535	6.868736231	7.047151559	7.261550591
AAEL000445	0.205453726	1.267280076	1.093244264	0.300461866	0.656816602	0	0.87396745	1.245312934	1.56336116	0.218091762	0.484437352	0	0.114337784	1.245312934	0.0954335	0.75890647	0.951096738	0	0.442207689	1.245312934	1.01403094	0.319702598	0.767646755	0	0.317421978	1.245312934	0.629133659	0.432129137	0.720663082	0	1.0689595	1.141984953	2.138636262	1.877327603	1.150259656	2.330287417	1.000066406	1.132161426	1.357839471	1.694495182	0.609119211	-0.350701651	0.294336219	0.999764308	0.866341551	0.717026807	1.061636695	1.261974721	0.083671511
AAEL000448	0.035162587	4.296757544	0.292861771	0.590642272	0.85096621	0	0.112608173	4.317299318	0.231081312	0.633216584	0.827961666	0	0.072704361	4.317299318	0.292641893	0.591388828	0.911056535	0	0.028669207	4.317299318	0.044307731	0.834299487	0.966147828	0	0.011234605	4.317299318	0.006913488	0.934129169	0.978503574	0	4.152643965	4.341439053	4.260865289	4.28768355	4.475799263	4.343833817	4.355419477	4.301478113	4.415221491	4.546549898	4.241265845	4.275973121	4.058893238	4.256225724	4.306083918	4.34767032	4.489451217	4.26471851	4.174166268
AAEL000455	0.237965155	1.974282382	1.733800922	0.193547482	0.537220933	0	0.926636658	1.994756621	2.296298611	0.137169379	0.371432838	0	0.63647005	1.994756621	3.076541027	0.086720313	0.604564468	0	0.030959204	1.994756621	0.007906834	0.929567633	0.99096972	0	0.259207403	1.994756621	0.552966243	0.461245934	0.7418427	0	2.328479137	1.836035735	1.120597142	1.387809598	2.49914579	1.137498533	1.458833835	2.174622359	1.798576829	0.995572664	2.029368175	1.306898221	2.810740956	1.972523607	1.652377989	2.05467858	1.344875082	2.020399281	2.310284636
AAEL000457	0.077509403	4.720345418	0.79547803	0.376448852	0.722912423	0	0.280107624	4.730412744	0.90705004	0.346344642	0.621272664	0	-0.114095666	4.730412744	0.429512067	0.515800483	0.889631717	0	0.352738959	4.730412744	4.199935822	0.046701781	0.379841151	0	0.041464332	4.730412744	0.064710161	0.80044124	0.923826834	0	5.006475895	4.88144348	4.999477	4.234662846	4.666689501	4.65050046	4.582795278	4.085200909	4.519707395	4.467713375	4.279757722	4.233402823	4.037857137	4.812103485	4.03106944	5.118511018	4.998693454	5.063505081	5.024101207
AAEL000458	0.043219403	7.634886028	0.548456645	0.46219191	0.783693964	0	0.148260015	7.641330592	0.502429106	0.482348798	0.732977085	0	-0.093958076	7.641330592	0.602843717	0.4418436	0.865036205	0	0.151871212	7.641330592	1.580078737	0.215691403	0.671172805	0	0.090346879	7.641330592	0.562345249	0.457494941	0.739369793	0	7.871742294	7.577747217	7.746672155	7.688531128	7.803642142	7.587312629	7.238453131	7.727089883	7.551102004	7.649875247	7.512196511	7.624791679	7.397952806	7.430095594	7.648805088	7.408219482	7.825877734	7.838777693	7.744502724
AAEL000460	-0.144848335	3.65534533	1.353953469	0.249759654	0.606997186	0	-0.621412975	3.668061674	1.804082751	0.186429248	0.444641284	0	-0.380932127	3.668061674	1.923418324	0.172793559	0.702256064	0	-0.180912874	3.668061674	0.44977056	0.506113403	0.86842096	0	-0.059567975	3.668061674	0.053859166	0.817605674	0.931127121	0	3.60903377	3.675075355	3.609430983	3.968526121	3.678928787	3.815786142	3.582998478	3.382290297	3.606261227	3.636113224	3.4236165	3.780311052	3.039616591	3.713819634	3.934698088	3.731661263	4.383899753	3.832511073	4.437927741
AAEL000467	-0.0426721	4.802619	0.376013299	0.542346781	0.825134859	0	-0.20018087	4.779402091	0.661502647	0.42061452	0.685533127	0	-0.141164322	4.779402091	0.949224888	0.335492014	0.818711633	0	0.037465916	4.779402091	0.069316136	0.793621793	0.95368587	0	-0.096482463	4.779402091	0.481552304	0.491538583	0.763901383	0	5.217073731	5.126362068	4.908714494	5.295132193	4.919511998	4.71408212	4.612538474	4.391320138	4.782273423	4.401387599	4.732446526	5.051968842	4.441816977	4.673885595	4.306083918	5.118511018	4.83668937	4.912774588	5.142611784
AAEL000468	-0.1149765	4.878317113	3.134439685	0.082360883	0.359588742	0	-0.482231621	4.887951756	4.51169441	0.039591772	0.178608538	0	-0.194417764	4.887951756	2.194121055	0.145998224	0.68128685	0	-0.207281584	4.887951756	2.500634084	0.121298995	0.548435328	0	-0.080532272	4.887951756	0.378497718	0.541725971	0.796793644	0	4.842342216	4.914430461	5.04888766	4.877616083	5.134565689	5.094590925	4.928526806	4.998467689	5.074624896	4.886708138	5.043326951	4.692141021	5.078771615	5.081804585	4.935906931	4.78993672	4.94668751	4.744438761	5.084573039
AAEL000464	0.044495055	3.04869626	0.205668526	0.65202076	0.877162132	0	0.130188496	3.053563392	0.151298156	0.699261935	0.864184671	0	-0.03464388	3.053563392	0.032702237	0.85736442	0.975204875	0	-0.185898704	3.053563392	0.889044864	0.351125863	0.788829777	0	0.35073108	3.053563392	3.417985933	0.071533521	0.281815459	0	3.332671468	3.173767666	3.05386854	3.219084108	2.989650856	2.623089709	3.16809643	2.980629306	3.633130264	2.946840816	2.674347573	3.019176995	3.37768225	2.997861038	2.5321854	2.78523201	2.995211033	3.097477321	2.953375766
AAEL000471	0.219450546	4.579523764	2.310756295	0.136585421	0.456390256	0	0.858251852	4.574075793	3.325792186	0.075318785	0.261645942	0	0.313121843	4.574075793	1.362759664	0.249641258	0.767661879	0	0.532645829	4.574075793	3.698939029	0.06124022	0.424820908	0	0.01248418	4.574075793	0.002138783	0.963332487	0.987839829	0	4.702014532	5.14037241	4.381488896	5.130741651	4.359945003	4.440987167	4.6560342	4.030325006	4.897570455	4.546549898	3.759465963	4.233402823	4.359433084	2.600098694	4.721588779	4.78993672	4.336187153	4.033766663	4.825805768
AAEL000465	0.08985261	2.54592158	0.466413353	0.497593162	0.803033712	0	0.364168425	2.551371238	0.729305235	0.397950733	0.665936357	0	-0.278645227	2.551371238	1.225563448	0.27456861	0.787095079	0	-0.06501081	2.551371238	0.077813639	0.78165072	0.950465907	0	0.707824462	2.551371238	7.808008404	0.007803294	0.078130391	0	2.783250265	2.302672384	2.310551757	2.847535775	2.881760455	2.246757395	2.168638106	2.901296616	2.638315666	2.385447334	3.030927951	2.617184204	2.810740956	2.698447251	3.119277699	2.465711818	1.468048339	2.179791715	1.589648622
AAEL000469	-0.085867984	6.696540264	2.793063761	0.100522138	0.396706057	0	-0.367976149	6.722800531	4.332623137	0.043518233	0.18880891	0	-0.029119716	6.722800531	0.081600509	0.776543464	0.954357483	0	-0.112866502	6.722800531	1.22454171	0.274765914	0.738145672	0	-0.225989931	6.722800531	4.881592957	0.032648007	0.180958632	0	6.677226722	6.542504477	6.866582729	6.574278714	6.689794162	6.881525939	6.864950068	6.831595634	6.78651196	6.753248727	6.911963487	6.69859853	6.784945306	6.741626786	6.892603703	6.835035851	6.761438279	6.588483101	6.610676748
AAEL000474	0.054998902	3.525220716	0.250351908	0.618882587	0.866096239	0	0.189850387	3.53832899	0.247658149	0.621323179	0.819426644	0	0.30176507	3.53832899	1.851873423	0.18081981	0.709109266	0	0.097162045	3.53832899	0.198912603	0.657889638	0.914118044	0	-0.209076728	3.53832899	0.895554786	0.349386646	0.654470588	0	3.544746312	3.328632226	3.906084092	3.045237994	3.860425385	3.168279932	3.424347984	3.161746676	3.402707867	3.606979782	3.864501545	3.019176995	3.705738159	3.690109971	3.433265873	3.756238532	3.256743765	3.7586631	2.900531622
AAEL000478	-0.011245819	4.508498592	0.015651201	0.900910242	0.974489184	0	-0.071694329	4.528949829	0.05878876	0.809600221	0.921691133	0	-0.012873863	4.528949829	0.005565835	0.9408834	0.99088059	0	-0.10621763	4.528949829	0.384929669	0.538327152	0.879657106	0	0.047397164	4.528949829	0.079206619	0.779756739	0.915442485	0	4.82890796	4.898031249	3.823312157	4.693410461	4.046817226	4.514258103	4.127191272	4.361990074	4.548221451	4.635797052	4.076124933	4.910521189	4.392953258	4.493876971	4.750185418	4.441586349	4.641134614	4.718703433	4.867705302
AAEL000483	0.083728388	3.617112567	0.924532302	0.340620096	0.695835365	0	0.308863722	3.631159633	0.944935751	0.336574174	0.611486727	0	0.164275094	3.631159633	0.784381952	0.380844504	0.836516382	0	0.014138946	3.631159633	0.006092294	0.938156263	0.991961437	0	0.130449682	3.631159633	0.504317853	0.481531627	0.756329402	0	3.758235984	3.713068822	3.507078046	3.600622211	3.741998951	3.59713932	3.246070427	3.573547219	3.659508023	3.277837576	3.812939434	3.656887276	3.705738159	3.641488667	3.857944871	3.197857581	3.769061494	3.540981129	3.541724359
AAEL000485	-0.026381053	7.44080026	0.215081488	0.644697706	0.875049576	0	-0.13195438	7.431787177	0.461655745	0.500576931	0.745272266	0	0.160056532	7.431787177	2.043802757	0.160220095	0.688380299	0	-0.121676055	7.431787177	1.17756471	0.284038721	0.744176145	0	-0.170334857	7.431787177	2.297883394	0.137037402	0.408223438	0	7.639459418	7.530653794	7.522345503	7.983883784	7.575929349	7.474799422	7.387827583	7.402780178	7.44326465	7.509337157	7.534254491	7.69902031	7.338980271	7.285300668	7.394063454	7.195552311	7.369081505	7.233605152	7.305404567
AAEL000486	-0.01727795	6.5401868	0.073906592	0.786779428	0.935217431	0	-0.094426765	6.560487295	0.208498545	0.650298319	0.838705229	0	0.137406124	6.560487295	1.318006096	0.257443953	0.773227437	0	-0.232613066	6.560487295	3.764889242	0.059068795	0.42074946	0	0.000780176	6.560487295	4.32E-05	0.994785723	0.997986678	0	6.853431046	6.697419631	6.374670115	6.337073924	6.403178365	6.053539745	6.142356735	6.688297705	6.52119898	6.674696156	6.583099936	6.554737404	6.631918884	6.444957914	6.590502672	6.495115119	6.588959555	6.84194124	6.831420864
AAEL000475	-0.055363348	3.344393794	0.381373816	0.53949269	0.824324375	0	-0.270219381	3.360991007	0.827386725	0.368217173	0.64174993	0	-0.330052862	3.360991007	3.456015214	0.070034138	0.559622908	0	-0.064953318	3.360991007	0.148069782	0.702327511	0.928748903	0	0.1247868	3.360991007	0.549622855	0.462595078	0.7430119	0	3.786310299	3.173767666	3.235558687	3.374216436	3.13771817	3.168279932	3.127469925	3.352774184	3.371134431	3.277837576	3.554964287	3.449367163	3.536090163	3.24568831	3.720186238	3.334702606	3.323516454	3.353031172	3.609145988
AAEL000476	0.203549999	2.779321316	2.172917416	0.146328692	0.471486973	0	0.754258978	2.784492757	2.732658852	0.105768497	0.318269601	0	0.059100252	2.784492757	0.045912699	0.831370954	0.967754835	0	0.468119416	2.784492757	3.319102301	0.075602011	0.467965565	0	0.227039309	2.784492757	0.78304907	0.381245752	0.680040938	0	3.213668106	3.468472736	2.845954483	1.731862192	2.570382733	2.809290819	1.699569358	2.422053396	2.690413317	2.385447334	2.199639939	2.803321672	2.859513171	2.745216528	2.717377061	2.736654773	2.821285839	2.629847141	3.14729156
AAEL000495	0.715645452	0.147043872	2.752704963	0.102950755	0.400446854	0	3.11385387	0.116160753	4.041616812	0.05083813	0.207421432	0	0.87706948	0.116160753	1.175696543	0.284415803	0.791576641	0	0.792311225	0.116160753	0.744600771	0.393089283	0.813728166	0	1.444473165	0.116160753	2.315458283	0.135583609	0.406488698	0	0.378774838	-0.245689507	1.717610749	-0.992647624	-0.992647624	0.434319726	-0.41091879	0.64004334	-0.451081671	-0.000490069	-0.39925849	-0.992647624	-0.021708739	0.194310148	-0.992647624	-0.992647624	-0.992647624	-0.435348609	-0.356359781
AAEL000498	-0.269177833	0.940207791	0.963129521	0.330823692	0.685985872	0	-1.643721114	0.884876519	2.722581396	0.106394051	0.319295942	0	0.290590393	0.884876519	0.292585903	0.591424184	0.911056535	0	-0.343273519	0.884876519	0.418924239	0.520994617	0.871886263	0	-1.591037988	0.884876519	5.69109926	0.02163534	0.145720351	0	1.533863477	1.836035735	0.922756327	0.271792199	1.868038023	0.434319726	0.323454641	0.64004334	1.481273209	1.165059527	1.487380351	1.462438928	0.553435163	1.617789211	0.043689462	1.070585402	0.240900979	0.279097815	-0.356359781
AAEL000487	0.047026414	3.253640436	0.223019444	0.638672422	0.87341072	0	0.175882558	3.257143756	0.255080802	0.616158694	0.818227413	0	-0.016015554	3.257143756	0.006336316	0.936932495	0.99033405	0	-0.106788172	3.257143756	0.290635331	0.592658659	0.895892362	0	0.298686283	3.257143756	2.132302534	0.15166055	0.430183982	0	3.577248098	3.22725769	3.101480862	3.514275204	3.433554672	3.455503116	2.95245512	3.439570439	2.968758096	3.45177487	3.316609951	3.411681331	2.810740956	3.340119108	3.959401136	2.465711818	2.86677202	2.835407866	3.27733647
AAEL000502	0.490487939	0.691248599	2.151608765	0.148283448	0.474540676	0	1.845156757	0.719720392	2.354217642	0.132439992	0.363627563	0	0.671456048	0.719720392	1.114392658	0.297160684	0.800600221	0	0.244750295	0.719720392	0.116985633	0.734031837	0.939169404	0	0.928950415	0.719720392	1.646971844	0.206404013	0.504750522	0	0.64720525	-0.992647624	0.922756327	0.641252561	0.720024903	1.467699429	1.000066406	1.602421644	-0.451081671	-0.41290868	0.609119211	0.704116352	-0.021708739	-0.481104891	0.866341551	-0.452447714	0.240900979	-0.992647624	1.294314039
AAEL000488	-0.069021071	3.999861194	0.654712443	0.422022296	0.758392781	0	-0.305523121	4.033134545	1.113459437	0.297360424	0.571992013	0	-0.088531742	4.033134545	0.277936646	0.600829233	0.912654516	0	0.026107499	4.033134545	0.025359902	0.874236488	0.977888564	0	-0.243098878	4.033134545	2.051707733	0.159432891	0.441627535	0	4.108849622	4.133025279	3.609430983	3.374216436	4.119873069	3.756622398	4.167825515	4.316845708	3.831768629	4.18188237	4.076124933	4.189538089	4.272058288	4.452197667	4.164535581	3.873211239	4.051057225	3.902762314	4.082249632
AAEL000505	0.173271582	2.846272158	1.639256297	0.205959321	0.553607666	0	0.638480268	2.870463072	1.828902758	0.183490438	0.440722592	0	0.136531511	2.870463072	0.227268817	0.636026194	0.918041241	0	0.136819194	2.870463072	0.267648116	0.607626548	0.899140921	0	0.365129563	2.870463072	1.883165451	0.177255918	0.46632521	0	3.037994674	2.802990556	3.101480862	2.847535775	1.976921584	2.158092264	2.32053288	2.240570775	3.201987868	2.080946711	3.27910159	3.068446859	3.039616591	2.650110863	2.828824893	2.686384719	2.394180781	2.323313038	3.191955081
AAEL000508	0.06931512	0.577554714	0.047399899	0.828480541	0.950444736	0	0.366615012	0.617860826	0.122935048	0.727624356	0.880808431	0	-0.634738629	0.617860826	1.095042345	0.301338754	0.802856659	0	0.950644753	0.617860826	2.193652345	0.146040219	0.585013679	0	0.050708889	0.617860826	0.007254011	0.932530358	0.977832655	0	0.64720525	0.899938548	-0.992647624	0.641252561	-0.34241743	0.708566731	1.321507458	0.429976581	1.481273209	0.319864408	0.019973941	0.430283713	-0.021708739	0.441537672	-0.383358995	0.904609853	0.240900979	1.742471673	0.083671511
AAEL000509	-0.044682188	4.346061741	0.381494399	0.539428808	0.824324375	0	-0.198003577	4.377795035	0.605247907	0.440941139	0.701603131	0	0.093754645	4.377795035	0.404085961	0.528433496	0.894051486	0	-0.176876987	4.377795035	1.441234139	0.236663668	0.697378053	0	-0.114881234	4.377795035	0.618824251	0.435898615	0.724067789	0	4.44454049	4.104722016	4.196547774	4.435969616	4.095929828	4.079900265	4.064009924	4.643718233	4.430619395	4.384318514	4.335635867	4.471801878	4.40942574	4.697861183	4.344100332	4.571905793	4.546470979	4.582654373	4.456352275
AAEL000500	-0.252126617	3.475098476	2.14799649	0.150279002	0.476869589	0	-1.033222975	3.436643351	3.047673306	0.088161249	0.287234212	0	-0.552526483	3.436643351	2.743206308	0.105118234	0.631345683	0	-0.261288597	3.436643351	0.601966161	0.442173729	0.840324744	0	-0.219407895	3.436643351	0.38393487	0.538850241	0.795273518	0	3.813848709	3.889336191	3.85143377	4.459267132	3.13771817	2.555269931	4.489699421	3.992546034	3.877430857	3.546886244	2.73100787	3.750430831	3.972843362	3.309323869	3.661175609	3.780404115	2.86677202	2.736285546	3.101201032
AAEL000511	0.067341583	5.344241355	0.742132997	0.392829041	0.736624238	0	0.227924663	5.32747748	0.748236497	0.391946553	0.661814569	0	0.30152666	5.32747748	4.034421222	0.051035441	0.499954128	0	0.157263538	5.32747748	1.086105005	0.303294675	0.757262613	0	-0.230865535	5.32747748	2.212049528	0.144402394	0.420106914	0	5.480297103	5.611891941	5.762329325	5.33346112	5.829769763	5.551490989	5.432370554	5.177491919	5.160244422	5.277229567	5.441583819	5.359656868	5.168605434	5.108881334	5.28764054	5.236755003	4.801985239	4.757136294	5.036400052
AAEL013349	1.468571	3.623472	35.07712	8.69E-07	0.000181682	1	5.042753	3.789478	72.05984	1.17E-10	4.24E-08	1	0.6769073	3.789478	4.262286	0.04517517	0.4805598	0	1.542937	3.789478	22.95951	2.09E-05	0.00260157	1	2.822908	3.789478	57.04815	2.37E-09	6.21E-06	1	0.8734396	1.967587	0.4205763	0.6412526	0.4447164	3.979979	2.952455	2.773465	2.469684	4.277432	3.938546	3.068447	2.043129	3.370271	3.776878	0.2476801	1.962895	1.261975	2.138373
AAEL000516	0.240512612	5.130999319	7.53993945	0.00820514	0.099656978	0	0.902502753	5.174183298	9.840013332	0.003115731	0.033465035	1	0.268161002	5.174183298	2.55519146	0.117425601	0.649293489	0	0.137129097	5.174183298	0.668510757	0.418183247	0.825191415	0	0.497212654	5.174183298	9.324216169	0.003914192	0.050966225	0	4.82890796	5.452579492	4.628999279	4.712926104	4.959867411	4.833410174	4.940302674	4.988905778	4.908609136	4.980558323	5.326789354	4.783496437	5.333054545	4.778770521	4.381140643	5.099427699	5.078190031	5.19996655	5.060687604
AAEL000504	-0.167075817	1.580375706	0.655447227	0.421763559	0.758314212	0	-0.799197189	1.545682042	1.020408519	0.31820351	0.593496036	0	-0.201359928	1.545682042	0.238061916	0.6281456	0.916571473	0	-0.126979933	1.545682042	0.089704371	0.766029769	0.947978877	0	-0.470857329	1.545682042	0.794857589	0.377712033	0.677118649	0	1.884904548	1.96758707	2.310551757	1.877327603	1.62200741	1.853805608	1.458833835	2.174622359	1.890527795	2.163305642	1.487380351	1.730763543	1.282497481	0.65253248	2.717377061	1.219421131	-0.065916082	0.754764916	0.083671511
AAEL000523	-0.200983991	3.944621094	3.436278102	0.069304563	0.329945101	0	-0.853144831	3.941754708	4.83503563	0.033444196	0.160793972	0	-0.052114602	3.941754708	0.056698482	0.812949633	0.962631066	0	-0.314021967	3.941754708	1.981282535	0.166609912	0.613124476	0	-0.487008262	3.941754708	4.480597878	0.040244913	0.202571229	0	3.813848709	4.2147486	4.239743119	3.759205632	4.494235055	4.217894301	4.064009924	3.830684492	3.964635703	4.664360005	4.161056997	3.68874716	4.272058288	3.804943859	4.306083918	3.398546546	3.861841684	3.570056492	3.27733647
AAEL000528	-0.385110306	0.086148094	0.769579112	0.38427568	0.728890027	0	-1.59751502	0.12442162	1.009639921	0.320740262	0.596518427	0	-0.072398487	0.12442162	0.007035267	0.933552936	0.99033405	0	-0.728603346	0.12442162	0.644914206	0.426455954	0.830564225	0	-0.796513186	0.12442162	0.638395485	0.428785489	0.718418918	0	0.048714701	-0.992647624	-0.356253769	-0.992647624	0.44471637	0.938915131	0.323454641	0.184023083	1.07391038	-0.992647624	0.019973941	1.306898221	-0.426994011	0.194310148	0.372776424	0.247680148	-0.992647624	1.11188426	-0.992647624
AAEL000529	-0.114482504	0.391319058	0.104186438	0.748122478	0.918886909	0	-0.539258726	0.354755144	0.16454541	0.68706374	0.858466371	0	-0.506431643	0.354755144	0.404335019	0.528307054	0.894051486	0	-0.24530667	0.354755144	0.101797621	0.751263629	0.944188824	0	0.212479587	0.354755144	0.078821164	0.780279014	0.915598016	0	1.394902686	1.141984953	-0.356253769	0.641252561	0.104179036	-0.348388571	0.002499153	1.132161426	0.250201608	-0.000490069	0.019973941	0.704116352	0.553435163	-0.104227683	0.640563749	-0.060323337	1.061636695	0.279097815	0.420390646
AAEL027829	1.462232	4.365991	22.53177	3.37E-05	0.002603011	1	5.735202	4.484546	44.81371	3.97E-08	4.55E-06	1	1.391215	4.484546	10.29521	0.002554049	0.1370567	0	2.146809	4.484546	20.62453	4.64E-05	0.004307728	1	2.197178	4.484546	14.84866	0.00039226	0.01222979	1	2.667262	2.802991	3.147572	2.847536	4.339698	5.36601	3.283532	5.169049	2.584266	3.92288	4.076125	2.478252	2.538581	1.279425	4.164536	1.070585	1.344875	2.629847	0.08367151
AAEL000533	0.135096246	6.318976549	2.051426228	0.158715699	0.49026771	0	0.512886912	6.308597122	2.674983554	0.109406026	0.32494661	0	0.104319979	6.308597122	0.328577751	0.569552767	0.907664894	0	0.326328141	6.308597122	3.258282152	0.078232079	0.474358443	0	0.082238792	6.308597122	0.207787498	0.650854076	0.860142017	0	6.806223749	6.130057316	6.350242215	7.024329985	6.170797241	6.107810817	5.928446849	5.918224166	6.244576354	6.313651549	6.236888254	6.614014107	5.90911592	6.019672036	5.924014777	6.283150858	6.3969056	6.057764444	6.171871461
AAEL000510	-0.0088107	4.195993131	0.009026966	0.92466212	0.980044083	0	-0.060947418	4.219713439	0.036722995	0.848953109	0.940822443	0	-0.037914594	4.219713439	0.042982365	0.836759911	0.968960232	0	0.019377289	4.219713439	0.011314611	0.915794852	0.988005567	0	-0.042410113	4.219713439	0.051994818	0.820733722	0.932663288	0	3.813848709	3.713068822	4.260865289	4.122391407	4.745755717	4.402907268	4.301657255	4.238316516	4.105606194	4.561813113	4.221627809	3.780311052	4.342376342	4.547639993	4.452484864	4.002105516	3.927709719	4.299856153	3.73521472
AAEL000541	-0.118466832	5.461949537	4.287730023	0.04323567	0.255430001	0	-0.501974483	5.472714335	6.887720119	0.012048321	0.084571833	0	-0.138215217	5.472714335	1.56922157	0.217246597	0.746995285	0	-0.272515083	5.472714335	5.905483893	0.019444561	0.244944726	0	-0.091244183	5.472714335	0.703279175	0.406429239	0.701485742	0	5.611623787	5.611891941	5.521056778	5.454334011	5.48729236	5.644178035	5.47347259	5.540286609	5.635886675	5.499593029	5.540006854	5.180778282	5.375594153	5.421210669	5.248085873	5.577420863	5.841141096	5.750034125	5.70923933
AAEL000543	0.283637643	3.760475219	5.624845276	0.021342871	0.177083054	0	1.032227903	3.808605997	6.358140098	0.015563432	0.098468976	0	0.091268753	3.808605997	0.138270147	0.711875372	0.939343492	0	0.213029061	3.808605997	0.844810737	0.363270598	0.795735596	0	0.727930089	3.808605997	9.898429203	0.003036853	0.04402899	1	3.171714212	3.855763628	3.147571937	3.721163881	3.61297484	3.900217194	2.856283192	2.980629306	3.685412146	3.45177487	3.838950832	4.2967963	3.410785883	3.457119508	4.143131146	3.398546546	3.418215795	3.626506235	3.27733647
AAEL000519	-0.311477742	0.537226608	1.154742002	0.287388652	0.644454203	0	-0.931478057	0.609116542	0.815085651	0.37176718	0.645106768	0	-0.584550744	0.609116542	1.312228926	0.258473561	0.774101479	0	0.083177561	0.609116542	0.016687809	0.897830529	0.982571164	0	-0.430104875	0.609116542	0.520654261	0.474558655	0.752004284	0	-0.3799789	0.243998733	-0.356253769	-0.226120676	0.104179036	1.467699429	0.807769114	1.699413976	1.890527795	1.57922035	0.019973941	0.092005198	-0.426994011	0.194310148	0.372776424	0.717026807	0.708861996	-0.435348609	-0.356359781
AAEL000536	-0.100074078	2.561794093	0.517784837	0.474924641	0.791103863	0	-0.368861898	2.568287859	0.691823705	0.410246523	0.677347304	0	0.476362856	2.568287859	3.381606622	0.073001299	0.566297145	0	-0.647887888	2.568287859	6.985404911	0.011498359	0.189790557	0	-0.197336866	2.568287859	0.568719699	0.454973461	0.73756499	0	2.250010058	2.302672384	2.788931712	3.219084108	2.638267057	2.555269931	1.699569358	2.032928539	2.690413317	1.993599993	3.646178548	2.860387957	2.653675143	3.109322133	3.028805254	2.205081302	2.675532521	2.020399281	2.389122829
AAEL000546	-0.198997637	3.422589679	3.035000837	0.087241877	0.37204737	0	-0.849550597	3.428642754	4.852458728	0.033143798	0.159796386	0	-0.404238755	3.428642754	3.093973604	0.085862963	0.602202844	0	-0.529638862	3.428642754	5.643808576	0.022153526	0.259823586	0	0.084327021	3.428642754	0.153770831	0.696939389	0.879420764	0	3.406881347	3.328632226	3.958739557	3.682091794	3.090031168	3.379104508	3.283531971	3.291866135	3.201987868	3.606979782	3.554964287	4.049324837	3.565786632	3.641488667	3.162471605	3.23330485	3.290516383	3.733182507	4.23945379
AAEL000549	-0.179106139	3.937819529	2.466699207	0.122186903	0.434204761	0	-0.758977397	3.942764935	4.085354199	0.04965666	0.204455744	0	-0.158573004	3.942764935	0.522386926	0.473828899	0.876170258	0	-0.707688334	3.942764935	10.49161761	0.002345803	0.072516468	0	0.107283941	3.942764935	0.254718693	0.616408432	0.841563741	0	3.370253509	4.046393179	4.492800727	4.092903206	4.071582505	4.055561248	3.641875912	3.547728759	4.383923711	3.636113224	4.786912063	4.049324837	3.833305875	3.951750134	4.185627088	3.981407058	3.990701316	3.969750964	4.058325379
AAEL000550	0.071345725	3.633704941	0.456516866	0.502170939	0.805243268	0	0.255581893	3.674301127	0.465150108	0.498969031	0.744792693	0	0.132774522	3.674301127	0.366094018	0.548394821	0.900136719	0	0.147110616	3.674301127	0.457454352	0.502522028	0.868036443	0	-0.024303245	3.674301127	0.013129651	0.909320074	0.968947061	0	3.037994674	3.376767628	3.932652038	3.272669891	3.508021012	3.563012423	3.855946907	3.62383802	3.272043631	3.349947825	3.759465963	3.019176995	3.309105207	3.971554146	3.567871284	4.062476619	3.94901398	3.856310278	3.396622248
AAEL000044	1.376323623	5.394401892	21.76491977	4.31E-05	0.003055871	1	5.135489194	5.52700891	58.22231413	1.84E-09	3.30E-07	1	1.309406328	5.52700891	11.99843152	0.001238222	0.08632173	0	2.109671605	5.52700891	27.8858577	4.26E-06	0.000837878	1	1.716411261	5.52700891	19.58413332	6.71E-05	0.004068142	1	3.294084174	2.730748194	2.464145271	5.802854682	2.765144674	4.789810542	5.095804043	5.017403461	5.160244422	4.980558323	4.474856642	3.866408829	4.359433084	3.804943859	4.185627088	3.429439363	4.460073347	4.351008312	4.009252724
AAEL000556	0.12250149	6.276312017	0.389507307	0.536559821	0.822898018	0	0.456928915	6.257335342	0.637414598	0.429137712	0.692848328	0	-0.004794395	6.257335342	0.000208266	0.988554097	0.996544924	0	0.261250103	6.257335342	0.618849497	0.435889322	0.837573489	0	0.200473207	6.257335342	0.375652512	0.543242224	0.797247742	0	7.495958279	6.043241333	5.262922642	6.605938146	6.388469676	6.142889522	5.698163068	6.102419046	6.093151596	6.309136378	5.354102653	6.554737404	6.17785087	5.498322358	5.911409397	6.637521324	5.841141096	5.664999251	5.520762795
AAEL000558	-0.077343672	5.435040712	0.978343958	0.327067236	0.683575975	0	-0.331738385	5.48027836	1.608505256	0.211683636	0.476904281	0	-0.012233854	5.48027836	0.006591675	0.935677006	0.99033405	0	-0.041859233	5.48027836	0.076791051	0.78305277	0.950465907	0	-0.277645297	5.48027836	3.364729188	0.073693592	0.28614911	0	5.267738902	5.347800084	5.581069279	4.653568886	5.258375585	5.668455995	5.725642035	5.431547293	5.662214541	5.491645236	5.524062267	5.436729714	5.649648557	5.719397942	5.248085873	5.941213656	5.606561733	5.61006441	5.241537505
AAEL000559	0.109095245	3.945739496	1.198589904	0.278515562	0.635630702	0	0.38547934	3.969328569	1.373947999	0.247737386	0.523161696	0	-0.239161095	3.969328569	1.557618524	0.21892386	0.748200919	0	0.143685167	3.969328569	0.567349343	0.455513638	0.849706677	0	0.480955268	3.969328569	6.61078372	0.013766185	0.110840505	0	4.256644441	3.554695356	3.958739557	4.062799677	3.61297484	3.927297428	4.207346557	3.992546034	3.685412146	4.201505324	3.4236165	3.973753136	3.950504325	3.848434721	3.909564673	3.917467937	3.448449503	3.969750964	4.151730273
AAEL000544	0.020294537	5.376593674	0.048168802	0.827150836	0.949649327	0	0.055887941	5.39339428	0.031202162	0.860638722	0.947756812	0	0.096670206	5.39339428	0.274415959	0.603136863	0.912695567	0	0.008933217	5.39339428	0.002382527	0.96130107	0.995546279	0	-0.049715482	5.39339428	0.075854227	0.784346095	0.916666233	0	5.547454242	4.626641806	5.440037602	5.51117341	5.692815015	5.305373145	4.90468273	5.480132166	4.994003698	5.384130291	5.532056588	5.299023856	5.333054545	5.42839364	5.11148729	5.584300622	5.516675204	5.399430352	5.580775164
AAEL000545	0.089748099	2.114338317	0.172880286	0.679337105	0.889763683	0	0.217305486	2.149584756	0.101669375	0.751415002	0.895115022	0	-0.624359556	2.149584756	2.318414403	0.135340835	0.670439523	0	0.545262045	2.149584756	2.062838497	0.158332143	0.602485771	0	0.296402998	2.149584756	0.618217624	0.436122007	0.724117367	0	1.884904548	0.243998733	1.834933081	3.105544511	1.48122985	2.921286249	1.169720848	2.174622359	1.481273209	2.516561035	2.199639939	1.306898221	2.413502328	2.04907805	1.876450289	2.274784213	1.962894563	2.629847141	2.226887907
AAEL000563	-0.32833587	0.389892942	0.782067435	0.380472742	0.726293653	0	-1.388669871	0.44826627	1.129404946	0.293971653	0.569228557	0	-0.964345481	0.44826627	1.312116688	0.258493616	0.774101479	0	-0.312131938	0.44826627	0.189862462	0.665261308	0.915179031	0	-0.112192452	0.44826627	0.024692218	0.875889018	0.95762457	0	0.048714701	-0.992647624	0.083827794	-0.992647624	0.44471637	-0.992647624	-0.992647624	1.132161426	-0.451081671	1.165059527	0.019973941	-0.350701651	1.658263236	1.146360254	0.372776424	0.50135625	0.708861996	0.754764916	1.12036861
AAEL000564	-0.165495732	5.320972858	5.06895414	0.028494585	0.207599012	0	-0.688463149	5.332615985	7.327862502	0.009772645	0.073814377	0	-0.247437275	5.332615985	2.851875756	0.098675847	0.621617335	0	-0.102244056	5.332615985	0.493429487	0.486274587	0.862121802	0	-0.338781818	5.332615985	5.208735542	0.027600792	0.165310184	0	5.427794691	5.298671604	5.458439148	5.159474051	5.627507362	5.731268105	5.457172023	5.388559836	5.511077303	5.40120159	5.555777146	5.562429187	5.670299838	5.316702853	5.267998762	5.020465323	5.12573904	5.227601554	4.986562791
AAEL000561	-0.04793923	3.62429708	0.221757161	0.639621684	0.87341072	0	-0.232304222	3.613018037	0.444280528	0.508706881	0.751063622	0	-0.296253683	3.613018037	2.129716934	0.151902911	0.687406024	0	-0.121963764	3.613018037	0.359491403	0.55200818	0.884715263	0	0.185913225	3.613018037	0.886660641	0.351765858	0.656611818	0	4.296232436	3.985606354	3.434572153	3.759205632	3.57883161	3.29843284	3.725918095	3.893529648	3.784613791	3.51587397	3.07536931	3.486093581	3.565786632	3.690109971	3.720186238	3.681213827	3.150406313	4.012742137	3.434288735
AAEL000568	0.105454635	5.125375437	2.301591985	0.135137602	0.452893586	0	0.386530304	5.14189256	2.532924857	0.118989108	0.340958322	0	0.09763012	5.14189256	0.477927936	0.493164161	0.881952461	0	0.082563334	5.14189256	0.343584462	0.560902973	0.886766766	0	0.20633685	5.14189256	2.217420441	0.143928281	0.419292242	0	5.364024844	5.221692084	4.935234487	5.101425374	5.134565689	4.982867965	4.641680839	5.329175154	5.004331196	5.057949819	4.926884988	5.027261243	5.262269302	5.220674275	4.585388577	5.337918856	5.12573904	5.022021879	5.334112988
AAEL000569	-0.257898611	2.681967342	2.588092097	0.11356477	0.41823266	0	-1.033883796	2.701111365	3.818400588	0.057369271	0.223429731	0	-0.550362039	2.701111365	3.389681079	0.072672655	0.565149704	0	0.350500336	2.701111365	1.301915503	0.260324653	0.72270193	0	-0.834022093	2.701111365	7.279771937	0.009997296	0.091674554	0	2.726421653	2.730748194	2.138636262	3.219084108	2.49914579	2.158092264	3.582998478	3.46737965	2.208974982	3.384694886	2.117014607	2.968164825	2.202854986	2.600098694	2.241257168	2.921858936	3.150406313	2.882526867	2.310284636
AAEL000562	-0.048239803	4.680418364	0.547045086	0.462765673	0.783884236	0	-0.216885437	4.692026471	0.851930006	0.36127651	0.633786738	0	-0.155461363	4.692026471	1.299819234	0.260702957	0.776307445	0	-0.019297913	4.692026471	0.020269721	0.887466801	0.980321692	0	-0.04212616	4.692026471	0.097261536	0.756683153	0.906985446	0	4.82890796	4.665914927	4.723322934	4.860218533	4.698837812	4.744852116	4.940302674	4.760713411	4.708396113	4.515530315	4.616929366	4.812706419	4.564565103	4.833905147	4.662636678	4.716688853	4.914559623	4.718703433	4.579128323
AAEL000572	0.145600745	3.883821829	2.095574626	0.153569899	0.481773539	0	0.555830469	3.903682305	2.410133045	0.128051876	0.356481234	0	0.324093924	3.903682305	2.451092403	0.124943538	0.658417392	0	0.312370657	3.903682305	2.240136988	0.141942899	0.579333491	0	-0.080634112	3.903682305	0.155510695	0.69531808	0.878729054	0	3.758235984	4.133025279	3.85143377	4.032054593	3.646328673	3.663062789	3.246070427	3.933955286	3.899731199	3.969406483	3.675345247	3.37298461	3.410785883	3.760101081	4.007573378	3.981407058	4.070627494	4.317109176	3.984075917
AAEL000566	-0.467480769	1.66497214	3.127833507	0.083231863	0.361782873	0	-1.892725363	1.630680249	4.797751568	0.034097004	0.162991813	0	-0.840912268	1.630680249	2.493577185	0.121810616	0.654592725	0	0.077019074	1.630680249	0.023890129	0.877904788	0.978588401	0	-1.128832169	1.630680249	6.005320909	0.018506903	0.132864971	0	0.048714701	2.730748194	1.589896231	2.982300195	1.48122985	1.467699429	1.998848492	1.790294272	0.907807457	1.165059527	-0.39925849	1.730763543	1.13181461	2.190982169	1.061520462	2.274784213	1.686728118	2.882526867	1.449525427
AAEL000575	-0.128365142	4.501644084	1.964356511	0.166831801	0.502244864	0	-0.515214506	4.523064526	2.513688763	0.120359014	0.343044586	0	0.061990796	4.523064526	0.107381705	0.744772013	0.946695479	0	-0.171588087	4.523064526	0.808728402	0.373620997	0.802448303	0	-0.405617215	4.523064526	4.924483003	0.031932713	0.178759487	0	4.479352026	4.586269601	4.628999279	4.570424795	4.189407099	3.927297428	4.765992865	4.205667548	4.399657471	4.546549898	4.201718766	4.525717611	4.593687007	4.029385516	4.553292746	4.765931616	5.048889743	5.14305592	4.867705302
AAEL000576	-0.00925644	0.044629711	0.000661832	0.979571672	0.993108613	0	-0.003818591	0.017008674	9.61E-08	0.999754088	0.999919961	0	0.022790427	0.017008674	0.000764972	0.978065759	0.994828262	0	-0.136767311	0.017008674	0.03001345	0.863291532	0.973225259	0	0.110158293	0.017008674	0.015457327	0.901648804	0.966826004	0	0.873439643	0.608930836	-0.356253769	-0.226120676	0.104179036	-0.992647624	-0.41091879	0.184023083	0.720061648	0.319864408	0.019973941	-0.992647624	0.294336219	0.65253248	0.043689462	-0.060323337	-0.992647624	-0.435348609	-0.992647624
AAEL000571	0.107341813	2.351500156	0.511184956	0.477739553	0.79299987	0	0.388131179	2.350973934	0.5256429	0.472462553	0.725879291	0	0.145816509	2.350973934	0.213753736	0.646226064	0.920308763	0	-0.136017204	2.350973934	0.196400219	0.659915551	0.914309589	0	0.378331874	2.350973934	1.547431855	0.220409505	0.521145204	0	2.4028995	2.199389733	2.464145271	2.847535775	2.49914579	0.938915131	2.168638106	2.477806058	2.135707921	2.516561035	1.487380351	2.324500177	2.477396656	3.035979606	2.241257168	2.205081302	1.962894563	1.933572705	1.717358936
AAEL000574	-0.145523268	7.477311685	5.361933581	0.024450867	0.190689337	0	-0.606501424	7.472994629	7.212259128	0.010322029	0.076674027	0	-0.060828585	7.472994629	0.217895214	0.643059567	0.919657423	0	-0.285095908	7.472994629	4.766254783	0.034659273	0.329116485	0	-0.260576931	7.472994629	3.999455271	0.052006291	0.233616347	0	7.514958326	7.630814417	7.561176151	7.903360671	7.682263905	7.330113957	7.645112303	7.384664277	7.552862043	7.626475454	7.583166383	7.509105891	7.372973444	7.530305058	7.538366438	7.56250794	7.691712839	7.520995285	7.604899422
AAEL003832	1.330227637	2.695830042	11.6993625	0.001586132	0.036526346	1	4.392806718	2.815547767	14.20971451	0.00050442	0.009342596	1	0.871005864	2.815547767	1.359845111	0.250140237	0.767661879	0	1.961064461	2.815547767	13.16876936	0.000765566	0.032671897	1	1.560736393	2.815547767	4.767442815	0.034637883	0.186907463	0	0.873439643	1.530350658	0.922756327	2.442497397	0.720024903	1.853805608	0.585840278	-0.486572099	2.135707921	0.803490711	3.201026156	1.602830425	1.418919923	3.591171418	2.774176874	0.247680148	2.569481608	-0.435348609	0.922537894
AAEL000583	0.04524793	2.124584714	0.054707896	0.815958885	0.946343616	0	0.138421796	2.16883151	0.044926456	0.833164051	0.934087288	0	-0.144040227	2.16883151	0.147171274	0.703187543	0.936426083	0	-0.136527266	2.16883151	0.127624857	0.722695439	0.936034174	0	0.418989288	2.16883151	1.269055456	0.266336173	0.573875855	0	1.660607625	1.34919678	2.389391551	0.641252561	2.42420779	2.063619053	1.584217078	2.941508198	2.584265988	1.900622184	1.836277137	2.057962519	1.76452389	2.438734313	2.596593715	2.131839012	2.121419121	2.323313038	1.717358936
AAEL000584	-0.024674515	2.085985826	0.019208457	0.890291688	0.972250967	0	-0.125241366	2.141983037	0.041377957	0.83979195	0.93617786	0	0.026152034	2.141983037	0.005812976	0.939587713	0.99087209	0	-0.047979557	2.141983037	0.017986499	0.893952897	0.981735396	0	-0.103413844	2.141983037	0.079176788	0.77979711	0.915442485	0	1.533863477	2.088138967	2.227153236	1.570067851	0.951121062	2.866375027	2.32053288	2.859932021	2.058519995	1.80123689	2.277788431	0.934172612	2.810740956	1.617789211	2.46476669	1.591332078	2.569481608	2.020399281	2.138372952
AAEL000589	-0.103824965	6.223900805	2.642246004	0.109942393	0.412663901	0	-0.44483774	6.246050591	4.32623523	0.043665938	0.189084293	0	0.039306895	6.246050591	0.102239949	0.750742341	0.948216826	0	-0.111000111	6.246050591	0.815287077	0.371708658	0.801616698	0	-0.373144524	6.246050591	8.961864073	0.004603422	0.055979209	0	6.253278286	6.03576522	6.412914308	6.075832058	6.368621874	6.503820356	6.394292226	6.146090138	6.439835324	6.272497084	6.420354567	6.451734943	6.288852594	6.390830175	6.431852242	6.389098731	6.143312863	5.917754789	5.929650655
AAEL000590	0.031931199	6.763647171	0.353513577	0.554640976	0.833142808	0	0.101067252	6.777094857	0.330251287	0.568575209	0.788324169	0	0.161183087	6.777094857	2.525769983	0.11949655	0.652031737	0	-0.011978808	6.777094857	0.013951111	0.906539476	0.985803383	0	-0.048137027	6.777094857	0.223661279	0.638711612	0.852774843	0	6.813062961	6.553016944	6.806799379	6.787169573	7.133776491	6.85708925	6.808244638	6.828918423	6.635238428	6.726408483	7.049198125	6.710287139	6.800641154	6.65242382	6.833697044	6.593871365	6.68096166	6.71101478	6.564714385
AAEL000593	-0.013776404	3.488054736	0.019906779	0.888328474	0.971758208	0	-0.091936944	3.473878105	0.074461868	0.786284307	0.911229227	0	-0.195668409	3.473878105	0.99895661	0.323283929	0.810627943	0	-0.113539171	3.473878105	0.338341662	0.563895547	0.888439435	0	0.217270636	3.473878105	1.271863908	0.26581551	0.573366967	0	3.577248098	4.160783946	3.358228593	3.514275204	3.943272518	3.927297428	3.390411452	3.352774184	3.338854519	3.45177487	3.388822119	3.486093581	3.565786632	3.539035625	3.204409802	3.489308584	3.113144405	3.136875236	3.434288735
AAEL000578	0.269643686	1.298860821	1.209528126	0.276357281	0.634082058	0	1.133209351	1.336454758	1.962488756	0.168589158	0.419749922	0	1.017810396	1.336454758	4.442365077	0.041064092	0.464888244	0	0.473610047	1.336454758	0.989739876	0.325500356	0.771703291	0	-0.358211092	1.336454758	0.652953259	0.423609726	0.714779028	0	0.64720525	-0.245689507	0.922756327	1.731862192	1.62200741	0.095407624	1.169720848	1.264856483	0.504175813	0.581848781	0.019973941	1.462438928	0.773009953	0.999764308	1.525777074	1.070585402	2.513381856	1.397911475	1.294314039
AAEL000595	-0.425039636	0.798299229	2.909884166	0.093846933	0.384939583	0	-1.694027072	0.819840685	3.676772208	0.061989739	0.233480815	0	-0.040106076	0.819840685	0.006270093	0.937262223	0.99033405	0	-0.996778535	0.819840685	3.61970742	0.063966315	0.434133845	0	-0.657142461	0.819840685	1.742553684	0.193961467	0.488340848	0	0.873439643	0.899938548	0.420576271	0.641252561	0.720024903	1.137498533	0.323454641	0.823374569	0.720061648	1.165059527	1.487380351	0.704116352	0.773009953	1.40124575	0.640563749	1.219421131	0.493772709	0.754764916	1.12036861
AAEL000596	0.163007965	4.330550658	2.807748615	0.099654484	0.395914884	0	0.608141532	4.298691061	2.877686132	0.097212091	0.302514849	0	0.091658862	4.298691061	0.163312399	0.688174432	0.93317753	0	0.361319488	4.298691061	3.291973655	0.076762769	0.471326759	0	0.155163182	4.298691061	0.645226603	0.426344804	0.716790604	0	4.579013745	4.665914927	5.011989218	4.31348065	4.666689501	2.809290819	3.320045344	3.018717526	3.784613791	3.036976835	4.690204054	4.189538089	4.037857137	4.190148973	3.599647945	4.515434018	4.766425678	4.299856153	4.660839272
AAEL000597	-0.182109862	5.552602752	4.591230161	0.036710303	0.2348294	0	-0.758169059	5.568007694	6.414625749	0.015140826	0.0975549	0	-0.353096628	5.568007694	4.16052898	0.047695701	0.487112417	0	-0.039238885	5.568007694	0.05272148	0.819507592	0.961815529	0	-0.365833546	5.568007694	4.393861926	0.042129609	0.207943154	0	5.514266406	5.383578791	5.717195265	5.587164455	5.815178994	5.806122635	5.711967975	5.70117851	5.744605991	5.719694255	6.015282639	5.870908051	5.635714959	5.68382524	5.444606945	5.764709914	5.366430706	4.889896128	5.605749736
AAEL000579	0.064955165	4.605874039	0.816219531	0.370344008	0.718550171	0	0.225324175	4.635656864	0.857652261	0.359684891	0.632378323	0	0.078010399	4.635656864	0.303097606	0.584862026	0.910833434	0	-0.093329124	4.635656864	0.437037854	0.512164079	0.870198247	0	0.2406429	4.635656864	3.019178019	0.089610001	0.31960046	0	4.842342216	4.523510537	4.562506646	4.435969616	4.2339684	4.402907268	4.670246166	4.815835331	4.351931874	4.349562277	4.759936307	4.768666632	4.425712262	4.673885595	4.486876117	4.599333812	4.654164843	4.718703433	4.644863126
AAEL000605	0.094213587	3.151749342	0.680512571	0.413078931	0.75253191	0	0.354333715	3.222579625	0.814345114	0.371982448	0.645106768	0	0.132990377	3.222579625	0.33110642	0.568076979	0.907664894	0	0.303741326	3.222579625	1.723191637	0.196407082	0.650298468	0	-0.082397988	3.222579625	0.143275724	0.706951616	0.884978021	0	2.605573164	2.302672384	3.004631114	2.345805933	2.824630528	3.256339814	3.698444436	2.773465262	3.128355875	2.163305642	2.888747668	3.162209012	3.19971103	2.918462505	2.5321854	3.602072547	3.695338087	3.808312674	3.641710912
AAEL000594	0.095469684	3.793379349	0.981665249	0.32625488	0.682890014	0	0.353681683	3.794796583	1.119954214	0.295973977	0.570633277	0	0.117980272	3.794796583	0.373827752	0.544218847	0.899585749	0	0.237536474	3.794796583	1.512377295	0.225617658	0.683800113	0	-0.001835063	3.794796583	9.13E-05	0.992422792	0.997428352	0	4.174052488	3.328632226	3.673842498	4.092903206	4.189407099	3.256339814	3.880603261	3.719447484	3.943323668	3.799544211	3.646178548	3.894002926	3.758126425	3.565339018	3.360940489	3.628938253	4.031217829	3.570056492	4.128939848
AAEL000618	-0.06386915	0.539777839	0.039925788	0.842384462	0.957826105	0	-0.150197204	0.46633413	0.012950561	0.909937894	0.967703518	0	0.25065409	0.46633413	0.109799578	0.7420193	0.945535787	0	-0.064575262	0.46633413	0.007964371	0.929312524	0.99096972	0	-0.336276033	0.46633413	0.29746853	0.588357324	0.82525901	0	1.394902686	1.96758707	0.693407021	-0.226120676	0.720024903	-0.992647624	0.002499153	-0.112656948	0.250201608	-0.000490069	-0.39925849	0.430283713	-0.021708739	0.194310148	0.372776424	0.247680148	0.896005358	0.279097815	0.922537894
AAEL000604	0.082869615	5.974063087	1.077776392	0.303872037	0.660291174	0	0.302111872	6.003807915	1.097925947	0.300711241	0.575576905	0	0.119064322	6.003807915	0.516130403	0.476472764	0.876573037	0	0.19890533	6.003807915	1.420219342	0.240054485	0.702207856	0	-0.01585778	6.003807915	0.009043493	0.924689597	0.974594881	0	5.816096205	6.1578726	5.754904357	5.847683032	5.994235503	6.301360786	6.106224697	6.229655991	5.762969303	6.002974459	5.516023401	5.958458972	5.769341922	6.084763616	5.936510973	6.074227118	6.147926246	6.227050185	5.48531483
AAEL000609	0.015904482	-0.110609995	0.001707726	0.967191157	0.990152632	0	0.471262548	-0.200623189	0.112942737	0.755616732	0.89733661	0	-0.520918753	-0.200623189	0.308669963	0.581443517	0.910539692	0	1.326968848	-0.200623189	1.895802625	0.175840395	0.625069113	0	-0.334787547	-0.200623189	0.185761979	0.668670462	0.868350951	0	0.873439643	0.608930836	-0.356253769	0.641252561	0.44471637	0.095407624	-0.992647624	-0.112656948	-0.451081671	-0.992647624	-0.992647624	-0.992647624	-0.426994011	-0.481104891	-0.992647624	-0.060323337	0.240900979	0.536447074	0.083671511
AAEL000622	-0.125118386	6.878187619	4.530001258	0.03793561	0.239009171	0	-0.523060413	6.896048941	6.843203317	0.012308221	0.085859216	0	-0.1615224	6.896048941	1.962763838	0.168559988	0.69680998	0	-0.060671009	6.896048941	0.275964789	0.602119362	0.897824487	0	-0.300867004	6.896048941	6.777715178	0.012701518	0.105993931	0	6.886229177	6.711564997	7.071745307	6.726054423	7.127885	7.007409742	7.106189352	7.0926762	7.111909428	6.994501288	7.009667089	6.811429894	6.931863131	6.943129096	6.744124693	7.095567559	6.976405846	6.994504221	6.959653654
AAEL013851	1.252659	2.876686	25.61223	1.08E-05	0.001105127	1	4.475731	2.991902	46.52401	2.62E-08	3.19E-06	1	0.5618066	2.991902	2.074451	0.1571933	0.6881381	0	1.292813	2.991902	13.2741	0.0007336	0.03155281	1	2.621111	2.991902	45.88639	3.06E-08	2.14E-05	1	1.394903	1.691274	1.589896	1.877328	1.868038	2.55527	1.998848	2.773465	1.798577	1.900622	3.31661	2.403423	1.863492	2.38067	2.658249	0.5013562	1.581528	1.742472	1.120369
AAEL000630	0.044805475	0.205946513	0.014030857	0.906153895	0.975614623	0	0.162384565	0.175318849	0.013714341	0.907332213	0.966764454	0	0.183279982	0.175318849	0.05008256	0.82400414	0.965648551	0	-0.598315012	0.175318849	0.540187302	0.466437259	0.853718875	0	0.577419595	0.175318849	0.493399231	0.486287875	0.76102832	0	0.378774838	-0.992647624	1.120597142	0.271792199	0.720024903	0.708566731	-0.41091879	-0.992647624	-0.058241986	0.581848781	0.609119211	-0.350701651	1.13181461	-0.481104891	0.043689462	-0.060323337	-0.456115015	-0.435348609	0.922537894
AAEL000633	-0.174631764	0.832779702	0.43419559	0.512767863	0.811169573	0	-0.713242248	0.817411325	0.614721676	0.437412874	0.698367297	0	-0.34868828	0.817411325	0.457505664	0.502498194	0.885684631	0	-0.217968526	0.817411325	0.187463357	0.667250545	0.915179031	0	-0.146585443	0.817411325	0.070613769	0.791744631	0.920167281	0	0.873439643	-0.992647624	1.449767974	1.570067851	1.150259656	0.938915131	0.585840278	1.386368031	0.720061648	1.165059527	1.34942231	1.462438928	0.553435163	0.65253248	1.061520462	0.717026807	0.708861996	0.536447074	0.420390646
AAEL000634	-0.110779598	4.059703694	1.598172155	0.211650882	0.561153326	0	-0.483057914	4.08214598	2.456736338	0.124522062	0.350095677	0	0.059015923	4.08214598	0.113580697	0.73778132	0.944764122	0	-0.132584588	4.08214598	0.566457571	0.455865715	0.850106526	0	-0.409489249	4.08214598	5.026277877	0.030302161	0.17379226	0	4.01705885	3.786179723	4.302203937	3.902070825	4.211859791	4.303063417	4.372904037	4.285945058	4.026745536	4.220864952	4.031707207	3.866408829	4.534843218	4.138526327	4.452484864	4.194232112	3.927709719	3.947765219	3.673556967
AAEL000635	-0.05767911	4.965305644	0.886109216	0.350771473	0.704822179	0	-0.257719324	4.959801134	1.580468325	0.215635852	0.481290195	0	-0.143923509	4.959801134	1.449833917	0.235293287	0.760447162	0	-0.058898498	4.959801134	0.248188923	0.620950682	0.903259519	0	-0.054897316	4.959801134	0.218995762	0.642224297	0.854722169	0	5.217073731	5.406947632	4.782944683	5.242389582	5.074572807	4.956820282	4.916654028	4.749431715	4.908609136	5.036258324	5.054470481	4.896947169	4.903795311	5.099912097	4.832723929	4.882151765	5.097398097	4.979310468	5.176346371
AAEL000623	0.277246889	-0.144059274	0.34535458	0.559230778	0.834590783	0	1.004530943	-0.122328058	0.34013946	0.562865876	0.785553375	0	0.307868453	-0.122328058	0.0832791	0.774320669	0.954318127	0	0.511429711	-0.122328058	0.284294974	0.596708758	0.897491152	0	0.185232779	-0.122328058	0.038628453	0.845134031	0.943572227	0	-0.992647624	-0.992647624	-0.356253769	0.641252561	-0.34241743	-0.992647624	0.323454641	-0.992647624	-0.992647624	-0.000490069	-0.39925849	-0.992647624	1.13181461	-0.992647624	-0.992647624	-0.992647624	-0.065916082	0.754764916	-0.992647624
AAEL014556	1.220273	2.69924	49.96151	3.37E-09	7.60E-06	1	4.21205	2.840868	62.68055	7.28E-10	1.67E-07	1	1.095328	2.840868	15.36166	0.00032132	0.03814357	1	1.551106	2.840868	27.08876	5.46E-06	0.001007391	1	1.565617	2.840868	21.07212	3.97E-05	0.002914857	1	1.660608	1.141985	0.693407	0.2717922	0.7200249	2.687864	3.168096	3.195393	2.638316	2.080947	1.61329	2.152387	2.276541	1.891678	2.774177	1.79484	1.210196	1.522135	0.9225379
AAEL003076	1.211850099	7.645763487	43.79874117	1.13E-07	4.89E-05	1	4.691327164	7.790079797	122.0182442	5.26E-14	1.97E-10	1	1.081064196	7.790079797	20.01850514	5.75E-05	0.013593795	1	1.880739021	7.790079797	57.78357003	2.02E-09	6.40E-06	1	1.729523947	7.790079797	48.98008333	1.46E-08	1.36E-05	1	6.154421352	5.83503921	6.177730361	6.48629102	5.886700497	7.845110865	6.255081153	7.944259699	7.1863642	7.186435447	7.03238871	6.706401449	6.284394091	7.117685612	6.810123232	6.345220407	5.891527496	6.545212077	6.539012792
AAEL000643	-0.034011867	3.336093074	0.074604691	0.785799902	0.934742367	0	-0.167341162	3.318038229	0.138575696	0.711571926	0.871718326	0	0.089706858	3.318038229	0.119278526	0.731541224	0.943473985	0	-0.294171207	3.318038229	1.268391844	0.266459391	0.729661305	0	0.037123187	3.318038229	0.02076621	0.886106557	0.960277861	0	3.406881347	3.512228087	3.5761137	3.219084108	4.119873069	3.417809469	2.805681136	3.547728759	3.128355875	3.2403842	3.353167798	3.719918638	3.039616591	2.958707913	3.661175609	3.602072547	2.774318723	3.570056492	2.310284636
AAEL000644	0.393009549	2.274031207	6.497038071	0.013712845	0.137336185	0	1.52504217	2.294240021	8.470906535	0.005749961	0.051424352	0	0.442130138	2.294240021	2.119374312	0.152876912	0.687456115	0	0.156924094	2.294240021	0.275376989	0.602505085	0.897824487	0	0.925987938	2.294240021	9.260449905	0.00402705	0.051478924	0	2.250010058	1.96758707	2.310551757	2.533113511	2.172759525	2.623089709	2.086239659	2.422053396	1.481273209	1.316712014	2.277788431	2.403423186	2.477396656	2.121774125	1.876450289	1.591332078	1.468048339	1.522135414	2.310284636
AAEL000626	-0.156498517	1.882082372	0.701362094	0.406057738	0.746733298	0	-0.769676629	1.905302241	1.477979051	0.230876776	0.503079196	0	-0.744209826	1.905302241	3.583180159	0.065268069	0.54660981	0	0.162294062	1.905302241	0.229372236	0.634472522	0.90850964	0	-0.187760865	1.905302241	0.265845254	0.608834712	0.837754175	0	2.078976354	0.608930836	2.227153236	1.877327603	1.750260991	1.962523162	0.807769114	2.105514301	2.058519995	1.900622184	2.117014607	2.681935391	2.27654148	1.891678158	1.976657367	1.696671231	2.455012076	1.636505832	1.294314039
AAEL000636	-0.021429634	2.164453062	0.017062153	0.896564872	0.973873709	0	-0.144384806	2.180217468	0.069377964	0.793531927	0.91443556	0	-0.295181813	2.180217468	0.774365323	0.383874906	0.836993476	0	0.121746925	2.180217468	0.150095328	0.700399659	0.928023347	0	0.029050082	2.180217468	0.009287592	0.923683162	0.974198441	0	1.777110655	2.088138967	1.449767974	3.105544511	2.078160997	2.484104063	0.807769114	2.477806058	1.481273209	2.163305642	2.351920383	2.241008531	1.76452389	1.891678158	2.394042323	2.524124248	2.455012076	2.253336354	2.534944208
AAEL000645	-0.035478749	3.481681483	0.119905452	0.730497278	0.911435741	0	-0.173013699	3.487020877	0.253714465	0.617102196	0.818574725	0	-0.346310443	3.487020877	3.008752003	0.090146744	0.609889725	0	0.348447291	3.487020877	3.108610689	0.085150432	0.487660329	0	-0.175150546	3.487020877	0.784787594	0.380722512	0.67958484	0	3.171714212	3.636054202	3.471280545	4.00064001	3.646328673	4.030804564	3.16809643	3.382290297	3.402707867	3.946330964	3.160344584	3.411681331	3.121883362	3.713819634	3.119277699	3.681213827	3.478062605	3.808312674	3.27733647
AAEL000647	0.253082255	6.513234305	6.610199948	0.013538887	0.136282607	0	0.972221203	6.578786001	8.973461822	0.004579471	0.043778083	1	0.080389937	6.578786001	0.184504848	0.669724601	0.927322863	0	0.486486573	6.578786001	6.894568359	0.012008864	0.194218278	0	0.405344693	6.578786001	4.560567665	0.038588482	0.197499827	0	5.908401084	5.950864685	6.486489377	6.380433692	5.961483709	6.60372286	6.187520926	6.265737282	6.690646378	6.86205692	7.164254173	7.0385773	6.424702777	6.497128086	6.517521962	5.829840088	5.710015847	5.678412228	6.309980956
AAEL025863	1.196086	0.9072141	10.72215	0.001904685	0.04101616	1	4.668028	0.9256383	13.33073	0.000716998	0.01199342	1	1.910123	0.9256383	8.160932	0.006627519	0.2080337	0	1.406644	0.9256383	4.208449	0.04649005	0.3794775	0	1.351262	0.9256383	2.563241	0.1168662	0.3744522	0	0.6472052	1.836036	1.29455	-0.9926476	0.104179	-0.9926476	0.5858403	0.1840231	1.222849	0.3198644	-0.3992585	0.4302837	0.2943362	0.9997643	0.3727764	0.5013562	-0.456115	-0.9926476	-0.3563598
AAEL000652	0.334869326	1.493063664	3.107050488	0.083674292	0.362867298	0	1.399199383	1.48887943	5.105795926	0.029091215	0.146552869	0	-0.059994827	1.48887943	0.032538669	0.894922801	0.98295731	0	1.343372218	1.48887943	13.71664476	0.000613909	0.028830585	1	0.115821992	1.48887943	0.096140275	0.758044117	0.907363152	0	1.660607625	1.530350658	1.294550374	1.387809598	2.172759525	2.484104063	1.169720848	1.386368031	1.890527795	1.80123689	0.609119211	0.704116352	0.294336219	0.441537672	1.652377989	0.904609853	0.493772709	1.11188426	1.294314039
AAEL000654	-0.100229813	3.537364908	1.064861753	0.306758466	0.664133257	0	-0.424451864	3.546262746	1.468017617	0.23242805	0.505086628	0	-0.214492311	3.546262746	1.087949937	0.302889543	0.803086475	0	-0.047306996	3.546262746	0.054095319	0.817213552	0.961305836	0	-0.162652557	3.546262746	0.677361286	0.415143102	0.709110665	0	3.577248098	3.328632226	3.542008769	3.600622211	3.9698637	3.59713932	3.725918095	3.260419871	3.606261227	3.384694886	3.27910159	3.37298461	3.678812927	3.277856922	3.80440935	4.022511208	4.011101801	3.783701459	3.50679395
AAEL000656	-0.056898206	3.962163398	0.366707466	0.547368831	0.828080138	0	-0.263891499	3.964530802	0.596948294	0.44406887	0.704086594	0	-0.07405635	3.964530802	0.147392906	0.702975121	0.936410249	0	0.05043813	3.964530802	0.06642121	0.797878554	0.955317551	0	-0.240273279	3.964530802	1.400582608	0.24327797	0.548203701	0	3.968876255	3.713068822	4.152019106	4.412289693	4.2339684	4.323592633	4.440797295	4.011559179	4.143476795	4.12135939	3.759465963	4.211637162	3.678812927	3.713819634	4.344100332	4.082051679	3.222161562	3.481011152	3.470996779
AAEL000649	-0.073162947	4.74929198	0.898926766	0.347339255	0.70160371	0	-0.329837943	4.752100202	1.571959685	0.216853093	0.483024235	0	0.223749394	4.752100202	2.221745018	0.143547847	0.679098906	0	-0.231551841	4.752100202	2.342884429	0.133350392	0.566684274	0	-0.322035496	4.752100202	4.347503061	0.043176284	0.210700267	0	4.994492319	4.646411999	4.895269418	4.961589453	4.94654064	4.583986957	4.855778735	4.749431715	4.806081767	4.922621178	4.601817007	4.768666632	5.047539418	5.152909685	4.721588779	4.870942114	4.825213834	4.679218647	4.474544474
AAEL000659	-0.108338808	3.302440773	0.870926536	0.354898147	0.708039372	0	-0.458564661	3.345997747	1.476144143	0.231161556	0.503211268	0	-0.480027517	3.345997747	4.622501937	0.037356657	0.449254673	0	0.108612568	3.345997747	0.241936524	0.625370682	0.906282832	0	-0.087149712	3.345997747	0.173253504	0.679354659	0.873504159	0	2.078976354	3.554695356	3.235558687	3.219084108	3.090031168	3.212981648	3.127469925	3.52143982	3.685412146	3.484180382	3.160344584	3.250247562	2.810740956	3.512243746	3.028805254	3.780404115	3.816197301	3.570056492	3.823025475
AAEL000660	-0.100364481	2.094723321	0.338216056	0.563306933	0.837344004	0	-0.423859562	2.120816031	0.535061946	0.468546126	0.722611797	0	-0.281569323	2.120816031	0.676075464	0.415582702	0.853150462	0	-0.443243894	2.120816031	1.799855927	0.186935322	0.638904403	0	0.300953655	2.120816031	0.833135123	0.366574739	0.667386029	0	1.241116487	2.39905243	2.310551757	2.442497397	1.48122985	2.809290819	1.584217078	1.699413976	2.058519995	2.31513323	2.351920383	2.968164825	2.346646575	1.714978645	2.394042323	1.696671231	2.330671188	2.020399281	1.717358936
AAEL000661	-0.202800625	3.450035675	2.001969385	0.163381535	0.497462827	0	-0.79628315	3.507507253	2.749161609	0.104753086	0.316146446	0	-0.112498255	3.507507253	0.165936051	0.685816871	0.932543314	0	-0.178296017	3.507507253	0.408579076	0.526160829	0.874352314	0	-0.505488878	3.507507253	3.335662111	0.074903081	0.288229446	0	3.128503655	3.376767628	3.609430983	1.731862192	3.090031168	3.953878702	3.752878327	4.011559179	2.881809727	3.57724588	3.586014248	2.803321672	3.309105207	3.782696692	4.076943828	4.15779931	3.355778534	3.969750964	3.673556967
AAEL000650	-0.088058616	5.576836024	0.718866408	0.40098757	0.742059526	0	-0.369227514	5.601858604	1.277966597	0.264688598	0.539238274	0	0.00607029	5.601858604	0.000994912	0.974986461	0.994400372	0	-0.272848116	5.601858604	2.088629718	0.155815685	0.598887357	0	-0.102449689	5.601858604	0.308669689	0.581443684	0.821623969	0	5.724751468	5.371750872	5.476608936	6.149295111	4.633808454	5.033593552	5.264542781	5.177491919	5.629228946	5.258616522	5.654284885	5.693834962	5.262269302	6.019672036	5.678324523	5.440056497	5.982152105	5.8482476	6.049784526
AAEL000666	0.033485013	4.775021611	0.192190558	0.662867523	0.882693286	0	0.106455646	4.770405733	0.154215336	0.696524167	0.862884086	0	0.069055112	4.770405733	0.193773695	0.662050199	0.924958638	0	-0.046577596	4.770405733	0.08744199	0.768911014	0.94809638	0	0.08397813	4.770405733	0.293026856	0.591145854	0.825743719	0	4.894862141	4.847684572	4.908714494	5.32079762	4.776207528	4.69844747	4.355419477	4.448249842	5.169451471	4.706171323	4.732446526	4.812706419	4.622232676	4.423727116	4.805732392	4.36375372	4.641134614	4.782200937	5.036400052
AAEL001897	1.176779266	2.510714453	14.17888114	0.000586062	0.019224183	1	4.378375857	2.601689392	27.30455028	5.10E-06	0.000287663	1	0.125336881	2.601689392	0.067123131	0.79683747	0.958764845	0	1.724385646	2.601689392	14.9821221	0.000372345	0.021107058	1	2.52865333	2.601689392	24.58701288	1.22E-05	0.001312907	1	0.64720525	1.34919678	2.389391551	1.570067851	1.976921584	2.409244715	1.905820314	2.773465262	1.798576829	1.80123689	1.34942231	1.306898221	3.237105031	1.891678158	1.525777074	1.354327992	1.344875082	1.397911475	1.12036861
AAEL000658	1.142515145	0.58881537	9.385700352	0.003422881	0.059293249	0	3.86491083	0.656065972	8.909951108	0.004712271	0.044822483	1	0.434239563	0.656065972	0.264016134	0.610065804	0.913892711	0	0.777931062	0.656065972	1.506345308	0.226529088	0.684391243	0	2.652740204	0.656065972	14.31313542	0.000484187	0.013899021	1	0.378774838	-0.245689507	-0.356253769	-0.992647624	0.44471637	-0.348388571	-0.41091879	-0.992647624	0.504175813	-0.41290868	1.34942231	-0.350701651	0.773009953	0.836569866	0.043689462	-0.452447714	-0.992647624	0.536447074	0.420390646
AAEL000663	0.031929016	6.657982527	0.271717221	0.604336582	0.859074576	0	0.102341598	6.658642476	0.22996438	0.634036725	0.828620092	0	0.135153184	6.658642476	1.204496243	0.278674071	0.787157293	0	0.012516566	6.658642476	0.010300342	0.919643746	0.989118769	0	-0.045328151	6.658642476	0.135414477	0.714730057	0.889864688	0	6.809647408	6.900407778	6.751910115	6.54190891	6.998257741	6.8641135	6.677157236	6.522568693	6.52119898	6.507410871	6.813732496	6.584680176	6.484231113	6.537547094	6.529944681	6.304138826	6.568457638	6.6201054	6.834945618
AAEL000670	0.148522712	6.289651867	2.739425657	0.104256667	0.402749824	0	0.566791307	6.32324497	3.658860307	0.062602793	0.235079878	0	0.327696242	6.32324497	3.559544361	0.066126013	0.549288682	0	-0.054667863	6.32324497	0.103746883	0.748975692	0.943680316	0	0.293762929	6.32324497	2.989597278	0.091142294	0.322781182	0	6.493597628	6.005467223	6.160974368	5.639093138	6.488413927	5.877284148	5.910599843	5.735890959	5.732232629	5.904645187	6.524200709	6.767350521	6.257349789	6.970451341	5.885863331	6.131712269	6.554626023	6.25864784	6.08573334
AAEL000671	-0.053700181	1.03060006	0.049874153	0.824134233	0.949609996	0	-0.383565974	0.99093737	0.173796077	0.678881936	0.854809384	0	-0.252595862	0.99093737	0.245915161	0.622549931	0.916002676	0	0.200243366	0.99093737	0.173170829	0.679426767	0.91952301	0	-0.331213479	0.99093737	0.29116306	0.592324142	0.826582494	0	1.533863477	1.141984953	1.589896231	1.179150964	1.48122985	1.736222799	1.169720848	-0.486572099	1.07391038	1.453928614	1.026243556	1.132538969	-0.426994011	1.714978645	1.76876	0.50135625	0.240900979	-0.034344346	0.693202166
AAEL000672	0.192044802	5.473830911	6.476566917	0.013854003	0.137734423	0	0.724951636	5.524955201	7.926205384	0.007386522	0.061321247	0	0.308431007	5.524955201	4.341351725	0.043317288	0.471190316	0	0.096833073	5.524955201	0.416834852	0.522030662	0.871886263	0	0.319687556	5.524955201	4.665918938	0.036518671	0.191267181	0	5.488864706	5.097926482	5.15423756	5.173628477	5.18082612	5.59436097	5.725642035	5.70117851	5.300939281	5.181665791	5.251320081	4.923968683	5.503858969	5.442653175	5.601934382	5.20139345	5.678476116	5.664999251	5.273060675
AAEL000673	0.134723242	3.953710309	2.439253319	0.124237959	0.437525902	0	0.487693471	3.997111782	2.755511938	0.1043653	0.315381948	0	0.021041333	3.997111782	0.0147861	0.903796939	0.984891892	0	0.080057053	3.997111782	0.226817326	0.636360838	0.90850964	0	0.386595085	3.997111782	5.319012741	0.026095252	0.160742363	0	3.729604494	3.713068822	4.034285808	3.32433642	3.860425385	3.815786142	4.085379293	4.103038629	3.338854519	3.7201417	3.914284234	3.68874716	4.198136479	4.103055601	4.325217342	3.917467937	4.031217829	3.991406682	4.03399769
AAEL000674	0.023202431	3.732941434	0.053783311	0.817492276	0.946402261	0	0.0548455	3.720719454	0.022721521	0.880904766	0.957234495	0	0.071566772	3.720719454	0.114803302	0.736427863	0.944140101	0	-0.126355578	3.720719454	0.346158819	0.559444795	0.886540064	0	0.109634305	3.720719454	0.292409515	0.591535596	0.826000937	0	4.215939416	4.016319894	3.471280545	3.935681083	4.046817226	3.59713932	3.390411452	3.830684492	3.550973644	3.484180382	3.675345247	2.915282594	3.443146937	3.591171418	3.720186238	3.917467937	4.182781687	4.153859111	3.673556967
AAEL000677	0.0245926	4.20148208	0.07568467	0.784294212	0.933935826	0	0.063586571	4.215261517	0.039256374	0.843897029	0.938183464	0	-0.084090666	4.215261517	0.200257382	0.656811565	0.922539069	0	0.045101203	4.215261517	0.059283179	0.808817243	0.958998207	0	0.102576034	4.215261517	0.316395295	0.576770656	0.818829779	0	4.130912965	4.266767255	4.596136002	4.234662846	3.943272518	4.030804564	3.725918095	4.503018085	3.921692076	4.277432265	4.119215873	4.073660595	4.235570789	4.206954043	4.24711232	4.410955315	4.50391882	4.095062114	4.628708081
AAEL000678	0.61988533	0.437005731	2.797962088	0.100231782	0.39650264	0	2.488716881	0.447411659	3.298731594	0.07647177	0.26361153	0	0.253753022	0.447411659	0.093551569	0.761219887	0.951256631	0	0.610708668	0.447411659	0.736423524	0.395677361	0.815176708	0	1.62425519	0.447411659	3.926619835	0.054094415	0.239621044	0	0.378774838	-0.245689507	-0.356253769	0.271792199	1.325215041	0.095407624	-0.992647624	0.64004334	0.504175813	-0.992647624	1.487380351	0.430283713	0.96353819	-0.992647624	0.043689462	0.717026807	-0.992647624	-0.435348609	-0.992647624
AAEL000679	0.066344655	5.970751451	0.797018729	0.375990466	0.722565736	0	0.238289601	5.96618717	0.863203846	0.358150155	0.631425087	0	0.028506569	5.96618717	0.036500769	0.849405147	0.973027493	0	0.219151009	5.96618717	2.201414145	0.145346596	0.584682225	0	-0.009367977	5.96618717	0.004042705	0.949604343	0.983205836	0	6.065574491	6.55824459	5.929945441	6.163549263	5.981223872	6.02248298	5.497583229	5.70117851	5.96153616	5.766556092	5.704667089	5.911977302	5.873938373	6.019672036	5.819946167	5.858499846	5.572649488	5.889199303	6.309980956
AAEL000682	-0.199216449	6.539474645	6.071990066	0.016985133	0.156585164	0	-0.822582739	6.57760147	9.462613808	0.003680629	0.03769286	-1	-0.050061336	6.57760147	0.106099054	0.746246269	0.946763318	0	-0.263788788	6.57760147	2.937559067	0.093909952	0.500814288	0	-0.508732615	6.57760147	10.67844559	0.002164336	0.035724281	-1	6.212476818	6.472240272	6.763056306	5.899700735	6.669658871	6.828645176	6.752562215	6.574636062	6.862277428	6.830897464	6.704789241	6.804176224	6.828470406	6.806465285	6.892603703	6.946024049	6.655268526	6.289568255	6.08573334
AAEL000685	-0.3479691	3.217870648	7.158156909	0.009884519	0.111760436	0	-1.378292386	3.264100377	10.7013768	0.002143109	0.025616885	-1	-0.368183268	3.264100377	2.206335855	0.14490876	0.681282556	0	-0.910940465	3.264100377	14.02224678	0.000543402	0.026868469	-1	-0.099168653	3.264100377	0.173012326	0.679565067	0.873504159	0	3.442602237	2.199389733	2.845954483	3.045237994	3.090031168	3.168279932	2.642265981	3.439570439	3.402707867	3.7201417	3.864501545	3.590975761	4.079627011	3.804943859	3.204409802	3.546792018	3.448449503	3.680830133	3.004352493
AAEL000687	0.371461358	2.607941129	5.117710403	0.027774736	0.205766247	0	1.353355265	2.636377116	6.801279505	0.012558473	0.086849228	0	0.014499264	2.636377116	0.002134739	0.963367142	0.992640484	0	0.414260231	2.636377116	1.998849538	0.16478463	0.609668927	0	0.92459577	2.636377116	10.16942361	0.002697641	0.040548731	1	1.533863477	1.96758707	3.004631114	2.130499598	3.183879225	2.330287417	1.998848492	2.531484094	1.594973536	2.800108658	2.838060151	2.15238664	3.161321944	1.891678158	2.158334774	2.131839012	2.394180781	2.453839649	2.310284636
AAEL000689	0.059852471	1.13578041	0.050877489	0.822404098	0.949070141	0	0.069570728	1.124214702	0.004826217	0.944944275	0.980861421	0	-0.835438592	1.124214702	2.316003033	0.135538833	0.670626169	0	0.230733006	1.124214702	0.159034698	0.692066121	0.924859555	0	0.674276315	1.124214702	1.877121685	0.177937685	0.467168391	0	1.394902686	1.530350658	0.922756327	2.009459989	0.44471637	1.312025391	1.699569358	0.986013666	1.357839471	0.803490711	-0.39925849	0.704116352	-0.021708739	0.65253248	1.386988462	1.070585402	1.581527628	1.522135414	0.693202166
AAEL000690	-0.14757597	1.76908838	0.83001043	0.366362457	0.715602455	0	-0.623962661	1.730042926	1.141709233	0.291391285	0.566368012	0	0.019564591	1.730042926	0.00309953	0.95586584	0.991652462	0	-0.13694685	1.730042926	0.181455459	0.672299445	0.916925321	0	-0.506580403	1.730042926	2.245764559	0.141455988	0.415845529	0	2.250010058	2.489394986	2.044331241	1.877327603	2.078160997	1.312025391	1.321507458	1.386368031	1.594973536	1.57922035	2.117014607	1.956922843	1.418919923	1.279424624	2.658249026	2.34127411	1.686728118	1.933572705	1.12036861
AAEL000692	0.13840628	3.381174871	1.843672269	0.180229282	0.519332792	0	0.499376955	3.365253397	2.046948645	0.159906271	0.407034711	0	-0.216633673	3.365253397	1.108486034	0.298427885	0.800600221	0	0.233213364	3.365253397	1.357289083	0.250578871	0.712705885	0	0.482797265	3.365253397	5.937678595	0.01913673	0.135003555	0	3.758235984	3.75008735	3.641996181	3.514275204	3.471268247	3.417809469	3.127469925	3.494662936	3.128355875	3.080017386	3.160344584	3.719918638	3.237105031	2.877062114	3.119277699	3.046658912	3.617643484	3.175225791	3.235277312
AAEL000697	-0.054675313	3.516188038	0.240585988	0.625792009	0.868027487	0	-0.244493615	3.498242376	0.367833523	0.547450295	0.775635208	0	-0.136544252	3.498242376	0.341888347	0.561867725	0.903496181	0	-0.081631962	3.498242376	0.12192105	0.728703915	0.937952751	0	-0.026317401	3.498242376	0.012998802	0.909771048	0.96908705	0	3.893443828	3.713068822	3.396905301	4.261416756	3.54386071	2.623089709	2.998239149	4.011559179	3.493482584	3.922880351	3.160344584	3.809584948	3.594884136	3.484944892	3.119277699	3.161517381	3.669901972	3.947765219	3.14729156
AAEL000668	0.281287644	6.473119426	2.994433168	0.092200425	0.382215132	0	1.073995897	6.555514702	5.477985482	0.024078921	0.129746427	0	0.712034039	6.555514702	7.205627106	0.010354531	0.25712225	0	0.682872065	6.555514702	6.671285741	0.013369667	0.20477002	0	-0.320910207	6.555514702	1.450729433	0.235151154	0.538750062	0	5.642669035	6.362968925	6.138325951	5.966262813	5.48729236	6.788595694	5.916573409	5.513860455	6.195846262	6.821416866	6.420354567	7.016778468	6.239034436	6.120681353	6.122997297	5.962492589	6.755404665	6.740087975	6.694553842
AAEL000669	0.366018241	0.148350909	1.125090906	0.293597221	0.651770813	0	1.354965353	0.137538004	1.253046406	0.269329162	0.544577646	0	0.792215476	0.137538004	1.540608408	0.221411584	0.751819774	0	1.709733553	0.137538004	5.982395177	0.018717834	0.241759459	0	-1.146983676	0.137538004	2.69849929	0.107906019	0.357826172	0	0.873439643	-0.245689507	-0.356253769	-0.226120676	0.720024903	0.095407624	0.002499153	-0.112656948	-0.451081671	0.581848781	-0.39925849	-0.350701651	-0.426994011	-0.104227683	-0.992647624	-0.060323337	0.493772709	-0.435348609	-0.356359781
AAEL000701	0.071500419	3.971623668	0.508223512	0.479011604	0.793477237	0	0.236798573	3.999640934	0.423269632	0.518851645	0.75778671	0	-0.002371038	3.999640934	0.000120954	0.991277152	0.997479505	0	-0.004785598	3.999640934	0.00052162	0.981886811	0.997848107	0	0.243955208	3.999640934	1.435776709	0.237538471	0.541456499	0	3.944167761	3.468472736	3.958739557	4.032054593	4.021619391	3.455503116	4.020297505	3.764976564	3.877430857	3.31434319	4.054087005	3.590975761	3.972843362	4.155939925	4.099345357	4.022511208	4.319925736	4.074918278	4.105783612
AAEL010529	1.149531	4.057631	32.13835	1.89E-06	0.000327921	1	4.380194	4.131276	60.98686	1.03E-09	2.25E-07	1	1.143705	4.131276	12.61803	0.000958412	0.07627304	0	1.752375	4.131276	30.05798	2.19E-06	0.00059256	1	1.484114	4.131276	20.23094	5.33E-05	0.003509867	1	3.254436	4.01632	3.507078	3.469083	3.471268	4.173347	3.24607	3.742392	3.128356	2.452493	3.554964	2.478252	3.73217	3.212786	3.567871	2.921859	2.866772	2.573531	3.434289
AAEL000704	-0.042782057	6.063151329	0.240751946	0.625749794	0.868027487	0	-0.224256674	6.022079636	0.624932844	0.43365898	0.696243936	0	0.216337272	6.022079636	1.775472326	0.189887121	0.720031435	0	0.131142407	6.022079636	0.650100226	0.424616507	0.829246512	0	-0.571736353	6.022079636	11.74378672	0.00137717	0.026742827	-1	6.428284499	6.231709814	6.513140608	6.552779743	6.615952731	6.269971182	5.880355271	5.445596441	6.083442821	6.249115819	5.76696169	6.065474833	5.926388183	6.160047944	5.892292381	5.908694955	5.823946837	5.27251514	5.622162453
AAEL000705	0.111194049	2.795592513	0.500006426	0.482570722	0.795131374	0	0.417848964	2.765326294	0.587087219	0.447830651	0.706905042	0	0.207296046	2.765326294	0.396115486	0.532509229	0.8951669	0	0.016886191	2.765326294	0.00275234	0.958408584	0.995365439	0	0.193666727	2.765326294	0.436175431	0.512578497	0.77669283	0	2.328479137	2.489394986	3.471280545	3.902070825	2.936713979	1.853805608	2.390875783	2.531484094	2.584265988	1.80123689	2.785526733	2.241008531	2.043129074	3.035979606	2.070353994	2.634299592	2.821285839	2.882526867	3.609145988
AAEL000706	0.149961174	4.249516394	2.261708827	0.138497398	0.459113014	0	0.567767481	4.262010365	2.548037242	0.117925377	0.33903546	0	0.440481668	4.262010365	4.599083714	0.03781732	0.449254673	0	-0.004820516	4.262010365	0.000556334	0.981293903	0.997848107	0	0.132106328	4.262010365	0.409523415	0.52568542	0.785553609	0	4.513343328	4.365494798	3.984363714	4.526983976	4.143425421	3.953878702	3.904845297	3.742391619	4.319214496	4.367045058	4.201718766	4.233402823	4.593687007	4.256225724	4.164535581	3.939097369	3.53552538	4.095062114	4.322147623
AAEL000707	-0.036654558	2.676626465	0.072432445	0.788864324	0.935429281	0	-0.184677837	2.709237896	0.16396756	0.687583658	0.858756312	0	-0.387771825	2.709237896	2.098744159	0.154841636	0.687860298	0	-0.318660162	2.709237896	1.489033654	0.229170262	0.688308007	0	0.521754151	2.709237896	4.002594608	0.051918302	0.233372458	0	2.328479137	2.574412076	2.602948745	2.775118617	2.49914579	2.809290819	2.905170375	3.291866135	2.278700326	2.636745361	2.888747668	2.478251712	2.996654434	3.340119108	2.596593715	2.274784213	3.035602847	2.020399281	2.389122829
AAEL000708	-0.140251875	4.709099471	2.440153099	0.124170099	0.437444707	0	-0.589291084	4.686457615	3.437894353	0.070744192	0.252390516	0	-0.231286991	4.686457615	1.576475042	0.216206083	0.746150013	0	-0.148598323	4.686457615	0.631076281	0.431424497	0.835601132	0	-0.20940577	4.686457615	1.366786381	0.248953934	0.555595783	0	5.307027721	5.181605135	4.753441782	5.145179379	4.494235055	4.36379494	4.424121162	4.568678126	5.205703104	4.760099078	4.317249247	4.768666632	4.342376342	4.493876971	4.381140643	5.080088567	5.018982026	4.87831939	4.797181063
AAEL000709	0.190246428	6.37002177	8.654464563	0.004816211	0.073144176	0	0.730501678	6.399137475	10.94568017	0.001930156	0.023676581	1	0.30249393	6.399137475	5.652364213	0.022058796	0.357933297	0	0.302741692	6.399137475	5.672938122	0.021832778	0.257989245	0	0.125266056	6.399137475	0.956080792	0.333772121	0.640648245	0	6.273254302	6.477768388	6.160974368	6.279339482	6.398292112	6.254016498	6.666562472	6.241783629	6.231448726	6.290933041	6.345212284	6.176378351	6.424702777	6.334592215	6.405126896	5.881024658	6.262971197	6.267550073	6.454465421
AAEL000713	-0.020064064	7.541119771	0.107684325	0.744078881	0.916914502	0	-0.107629813	7.517910805	0.227090088	0.636158619	0.829844202	0	-0.000707563	7.517910805	2.94E-05	0.995697437	0.998519852	0	0.065953576	7.517910805	0.255864656	0.615618853	0.901315941	0	-0.172875826	7.517910805	1.756821968	0.192182697	0.485714612	0	7.846964181	7.891169073	7.677667542	7.932786166	7.849113407	7.64554601	7.264447763	7.224817136	7.579008165	7.655221723	7.289792457	7.718443402	7.54869999	7.403005317	7.171634384	7.576376751	7.479348701	7.485190861	7.535109093
AAEL000714	0.24721637	3.417037825	3.810094063	0.056195175	0.295896573	0	0.975420646	3.447494429	5.26403355	0.026834434	0.138518134	0	0.017857924	3.447494429	0.004988281	0.944029074	0.990908288	0	0.869854571	3.447494429	11.98052648	0.00124749	0.048139083	1	0.087708151	3.447494429	0.143846922	0.706396053	0.884409045	0	3.477460012	3.468472736	3.434572153	2.775118617	3.271993505	3.417809469	3.457504539	3.161746676	2.789283169	2.747683041	2.615370714	2.681935391	2.043129074	3.370270717	2.932277358	3.429439363	4.031217829	3.481011152	4.009252724
AAEL000715	0.104640918	0.955358517	0.20590392	0.65183518	0.877162132	0	0.371804939	0.961834758	0.210409885	0.648810082	0.838195713	0	0.123478496	0.961834758	0.059641044	0.808252675	0.961297161	0	0.080707823	0.961834758	0.02998106	0.863364568	0.973225259	0	0.16761862	0.961834758	0.154128009	0.696605686	0.879152073	0	1.241116487	-0.245689507	0.922756327	0.935126832	1.48122985	0.095407624	0.807769114	0.64004334	0.504175813	0.319864408	0.344413152	0.704116352	0.96353819	1.146360254	0.866341551	1.219421131	1.210195633	0.279097815	1.717358936
AAEL000716	0.172495512	5.373311241	6.203798998	0.015889576	0.150040861	0	0.655046026	5.386114218	8.301797373	0.00621225	0.054219517	0	0.048700015	5.386114218	0.133814148	0.716344837	0.940752991	0	0.337548327	5.386114218	6.645823152	0.013535033	0.205543225	0	0.268797684	5.386114218	4.295705161	0.044379477	0.213200579	0	5.480297103	5.755348423	5.304203216	5.173628477	5.392191294	5.14159744	5.47347259	5.321577203	5.094095398	4.706171323	5.289548148	5.34972668	5.425039351	5.152909685	4.92340548	5.506756282	5.242496689	5.478233711	5.40222134
AAEL000717	-0.324721801	0.298443199	0.636801824	0.428404598	0.762840063	0	-1.868923781	0.290627943	1.755180267	0.192386359	0.452124057	0	1.007882431	0.290627943	1.726100539	0.196037296	0.72386208	0	-1.349825821	0.290627943	2.560800241	0.117035477	0.539468665	0	-1.526980391	0.290627943	3.141391797	0.083578551	0.307073247	0	-0.3799789	-0.992647624	0.922756327	0.641252561	0.951121062	0.095407624	0.585840278	0.429976581	-0.451081671	-0.000490069	-0.39925849	1.462438928	0.773009953	-0.104227683	0.043689462	-0.452447714	-0.992647624	1.742471673	0.083671511
AAEL000719	-0.152138428	4.417370706	2.80491016	0.099821537	0.395914884	0	-0.68058686	4.414576944	5.043528422	0.030034895	0.149230485	0	0.084304469	4.414576944	0.245190732	0.6230614	0.916002676	0	-0.126081643	4.414576944	0.523993691	0.47315382	0.85526625	0	-0.638809686	4.414576944	12.51546481	0.000999671	0.022130786	-1	4.842342216	4.501969138	4.738460955	4.234662846	4.600160489	4.943617934	4.792221182	4.462138052	4.383923711	4.576916539	4.119215873	4.337562128	4.534843218	4.409278338	4.692413824	4.471580528	4.108989181	4.095062114	4.009252724
AAEL000720	0.081071006	3.455653168	0.696357001	0.407726915	0.748273888	0	0.293581831	3.455624796	0.741617115	0.394030715	0.663277162	0	0.048836667	3.455624796	0.058540821	0.809994178	0.961846663	0	0.147847399	3.455624796	0.574978393	0.452519324	0.847926026	0	0.096897765	3.455624796	0.250921863	0.619040568	0.841725978	0	3.442602237	4.07585236	3.147571937	3.796269995	3.471268247	3.379104508	3.042614799	2.941508198	3.30583579	3.418624714	3.353167798	3.116089513	3.443146937	3.782696692	3.323371044	3.429439363	3.323516454	3.707243777	3.396622248
AAEL000698	0.0145343	2.784560718	0.010660208	0.918152565	0.978604572	0	0.027414811	2.816128133	0.003208562	0.955097133	0.98493295	0	0.270844813	2.816128133	0.971633539	0.329914894	0.814659761	0	-0.046446301	2.816128133	0.02612952	0.872359125	0.977181519	0	-0.196983701	2.816128133	0.517807329	0.475761747	0.752126524	0	2.4028995	1.96758707	2.845954483	2.533113511	3.271993505	3.212981648	3.16809643	2.901296616	2.528112291	2.080946711	2.937714614	2.478251712	2.952373531	2.190982169	2.5321854	3.046658912	3.478062605	2.972385133	2.845678026
AAEL000699	-0.217847761	3.634237212	5.216395866	0.026376727	0.199353644	0	-0.880941145	3.619264339	6.764785504	0.012780747	0.087845131	0	-0.236182687	3.619264339	1.452407652	0.234885082	0.760412506	0	-0.132600797	3.619264339	0.442892286	0.509366365	0.86842096	0	-0.512157661	3.619264339	7.16792235	0.010541403	0.094478037	0	3.893443828	4.104722016	3.542008769	3.721163881	4.095929828	3.455503116	3.698444436	3.913884058	3.85478039	3.384694886	3.388822119	3.449367163	3.623406361	3.539035625	3.204409802	4.212109204	4.070627494	4.054489192	3.318204123
AAEL000721	-0.337051382	0.315788685	0.651886141	0.423019765	0.758771341	0	-1.240400424	0.392773816	0.800134839	0.376148032	0.648215572	0	0.012411902	0.392773816	0.000255326	0.987326843	0.996165724	0	-0.678564373	0.392773816	0.744723148	0.39305074	0.813728166	0	-0.574247953	0.392773816	0.444522008	0.508592319	0.775345051	0	-0.992647624	0.899938548	-0.992647624	-0.992647624	-0.992647624	-0.348388571	1.458833835	-0.112656948	1.07391038	0.803490711	-0.39925849	0.934172612	-0.426994011	1.513576474	1.061520462	0.247680148	0.493772709	-0.992647624	-0.992647624
AAEL000722	-0.092101625	4.242985618	1.110308024	0.29675791	0.653839502	0	-0.418655777	4.248183472	1.879914467	0.177622258	0.432270647	0	-0.387573893	4.248183472	4.565541357	0.038487943	0.45161748	0	-0.097981859	4.248183472	0.312428514	0.579160556	0.893665268	0	0.066899975	4.248183472	0.150930927	0.699608732	0.881302852	0	4.37229137	4.435345122	4.302203937	4.653568886	3.9698637	4.055561248	3.641875912	4.138065753	4.319214496	4.467713375	4.097831279	4.415792744	4.058893238	4.547639993	4.306083918	4.042632299	4.50391882	4.074918278	4.628708081
AAEL000726	0.065001266	5.046425065	0.250904586	0.619219406	0.866107807	0	0.213485983	5.067205059	0.293157963	0.591063152	0.802298507	0	-0.198555773	5.067205059	0.727375794	0.398570256	0.845486303	0	0.144319651	5.067205059	0.406290941	0.527315975	0.874626054	0	0.267722105	5.067205059	1.435915461	0.23751618	0.541456499	0	5.382534233	5.651563144	4.661130603	4.151288931	4.891967296	5.05830283	4.963569916	5.072763716	4.124665754	5.089887544	4.616929366	4.768666632	5.324394006	5.135459251	5.186643013	4.979302002	4.430084793	5.333133914	5.314047923
AAEL000723	0.035344854	0.123663394	0.008380874	0.927400316	0.980224981	0	-0.130663557	0.098329822	0.010685298	0.918161306	0.970472031	0	0.540269529	0.098329822	0.478599576	0.492862232	0.881715922	0	-0.870758288	0.098329822	0.972688468	0.329655466	0.773642911	0	0.199825202	0.098329822	0.054031683	0.817319127	0.931069381	0	-0.3799789	0.243998733	0.922756327	0.641252561	0.104179036	0.095407624	0.323454641	-0.112656948	0.720061648	-0.41290868	0.344413152	0.092005198	0.294336219	-0.481104891	0.043689462	0.50135625	-0.456115015	-0.435348609	-0.992647624
AAEL000730	-0.217260835	5.225411701	8.488305877	0.005209303	0.076828249	0	-0.885777803	5.259820869	12.37809444	0.001057894	0.015831738	-1	-0.126315552	5.259820869	0.76523258	0.386668436	0.837345564	0	-0.302253063	5.259820869	4.355463235	0.042994561	0.367253388	0	-0.457209188	5.259820869	9.689748744	0.003328775	0.046432691	-1	5.257747211	5.112214332	5.15423756	4.769937372	5.331968302	5.433674052	5.575160527	5.321577203	5.382379331	5.569219029	5.646941619	5.169532152	5.649648557	5.399444653	5.409180508	5.70283577	5.225137601	5.281332473	5.060687604
AAEL000732	0.46449017	2.312663411	7.600446582	0.007967976	0.097941872	0	1.725213767	2.356636674	11.16257689	0.001759823	0.022044126	1	0.001314279	2.356636674	1.94E-05	0.996509236	0.998563644	0	1.229863145	2.356636674	17.38954628	0.000148992	0.010517514	1	0.494036343	2.356636674	2.835718599	0.099604814	0.341363185	0	2.250010058	2.489394986	1.120597142	1.570067851	2.49914579	2.484104063	2.246583609	2.032928539	1.798576829	2.452493142	2.117014607	2.057962519	1.863492048	1.617789211	1.76876	2.465711818	1.784776055	2.020399281	2.463875109
AAEL000733	-0.143886438	1.858980932	0.509482845	0.478469989	0.7932596	0	-0.574572847	1.858394953	0.646386891	0.425932363	0.690232323	0	-0.428525861	1.858394953	0.922550516	0.342300518	0.823068088	0	0.350806896	1.858394953	0.722262421	0.400219012	0.816525819	0	-0.496853883	1.858394953	1.779628105	0.189380104	0.482105305	0	2.473668526	2.199389733	1.449767974	1.179150964	2.172759525	1.312025391	0.807769114	1.699413976	2.058519995	1.453928614	1.34942231	2.241008531	1.863492048	0.194310148	1.525777074	3.085969908	2.725770985	1.636505832	2.226887907
AAEL029051	1.139014	3.331389	30.01815	2.75E-06	0.000425273	1	4.049913	3.450974	45.47063	3.38E-08	3.95E-06	1	1.821511	3.450974	28.36082	3.67E-06	0.00242571	1	1.126782	3.450974	11.7971	0.001346772	0.05055576	0	1.101621	3.450974	8.88899	0.004756994	0.05747309	0	1.660608	1.967587	2.138636	2.916491	1.868038	2.409245	2.805681	2.859932	3.010343	1.9936	4.279758	3.019177	2.413502	2.494552	3.162472	2.6343	2.194594	1.522135	2.534944
AAEL000724	0.019896615	3.266044851	0.031679084	0.859407069	0.963474071	0	0.029840293	3.283822463	0.006290415	0.937160851	0.978815067	0	-0.405654308	3.283822463	3.456034422	0.07003339	0.559622908	0	0.103166744	3.283822463	0.221751466	0.640144037	0.909775246	0	0.332327858	3.283822463	2.486229372	0.122345957	0.384329981	0	2.83792494	3.278835192	3.5761137	3.469083057	3.13771817	3.417809469	3.283531971	3.494662936	3.522514471	3.384694886	2.937714614	2.681935391	3.565786632	3.24568831	2.774176874	3.429439363	2.774318723	3.450064682	3.50679395
AAEL001667	1.093336168	3.802423577	60.38987912	4.91E-10	5.54E-06	1	3.870721076	3.930239563	89.10813157	6.06E-12	5.67E-09	1	1.304820711	3.930239563	30.14619389	2.14E-06	0.001712047	1	1.376814499	3.930239563	34.79055293	5.55E-07	0.000249253	1	1.189085866	3.930239563	24.71908956	1.17E-05	0.001269691	1	1.884904548	2.65469675	3.05386854	2.009459989	2.345162988	3.379104508	3.521615602	3.411214628	2.836288089	3.1624279	3.646178548	3.37298461	3.833305875	3.035979606	3.162471605	3.301688908	3.563420669	2.835407866	2.788656092
AAEL008782	1.082814	1.45161	16.13769	0.000185471	0.008720218	1	3.296409	1.548826	13.83381	0.0005858	0.01042	1	1.289493	1.548826	7.83943	0.007690108	0.2253623	0	1.753262	1.548826	17.50964	0.000142499	0.01031877	1	0.2536551	1.548826	0.1710602	0.6812745	0.8740998	0	-0.3799789	-0.2456895	0.693407	0.2717922	1.48123	0.7085667	1.169721	0.4299766	1.222849	1.16506	2.731008	1.132539	0.77301	0.4415377	0.3727764	0.2476801	-0.456115	0.2790978	0.9225379
AAEL000747	-0.271251901	4.154027203	7.923695697	0.0068179	0.089287205	0	-1.083162921	4.195482253	9.787202807	0.003188909	0.033958558	-1	-0.292657778	4.195482253	2.152509903	0.149781902	0.685225167	0	-0.44315854	4.195482253	4.888321869	0.032534646	0.317708801	0	-0.347346604	4.195482253	3.022736648	0.089427621	0.319246509	0	4.174052488	3.595948219	4.05861365	4.092903206	3.9698637	4.282237854	4.712060877	4.55578301	4.475850946	3.969406483	4.241265845	4.317323198	4.376290521	4.599471272	4.486876117	4.652673383	4.57415744	3.856310278	4.151730273
AAEL000749	0.092024433	5.100025153	0.731793249	0.396769507	0.740010294	0	0.340535533	5.104862607	0.835085002	0.36601998	0.639111428	0	0.077701308	5.104862607	0.125187401	0.725244176	0.941782331	0	0.168821494	5.104862607	0.613793678	0.437756534	0.838002772	0	0.094012731	5.104862607	0.199956155	0.65705267	0.863245773	0	5.688019135	5.112214332	4.908714494	5.201527407	4.986157229	4.566868143	4.765992865	5.036093912	4.669988595	4.874535676	4.675843825	5.257138213	5.026335886	4.733093649	5.066715278	4.989703463	4.998693454	5.567445446	5.411693844
AAEL000750	-0.151318303	3.306490009	0.862836565	0.357856381	0.709932934	0	-0.59110267	3.378452347	1.154573676	0.288725042	0.564388307	0	-0.211645161	3.378452347	0.435384803	0.512958935	0.889318981	0	-0.144421201	3.378452347	0.204926842	0.653101689	0.912452243	0	-0.235036308	3.378452347	0.564034387	0.456824607	0.739137868	0	2.4028995	1.691274347	2.953653718	3.105544511	3.314111383	2.866375027	3.855946907	4.138065753	2.836288089	3.31434319	3.353167798	1.306898221	4.100067025	3.690109971	3.599647945	3.489308584	3.617643484	3.7586631	3.318204123
AAEL000752	0.18851114	5.398647725	8.49458936	0.005193839	0.076711102	0	0.727401155	5.399112313	10.65063475	0.00219038	0.026015686	1	0.366185434	5.399112313	8.158082946	0.006636218	0.208033655	0	0.165238371	5.399112313	1.664251627	0.204084542	0.660128212	0	0.19597735	5.399112313	2.280783088	0.138469282	0.410443497	0	5.627229917	5.631863898	5.555654687	5.522277423	5.440525307	5.209354564	5.177673193	5.185885565	5.32585761	5.475617078	5.308288914	5.288665898	5.350221199	5.135459251	5.617539426	5.020465323	5.068489237	5.042912576	5.084573039
AAEL000729	-0.06295553	7.056449133	1.012451103	0.318852587	0.676241355	0	-0.279453893	7.077747462	1.508760115	0.226163668	0.496374854	0	-0.03491273	7.077747462	0.070450851	0.791979289	0.957163297	0	-0.063402285	7.077747462	0.233722799	0.631286692	0.908394953	0	-0.181138877	7.077747462	1.900580403	0.175308727	0.463634579	0	7.099843963	7.107147115	6.985552552	6.863371878	7.260346643	7.120254855	7.042060621	6.858098	7.090257595	7.210846207	7.301531954	7.145760855	7.098590823	7.308844191	7.061850537	7.307880708	6.934297265	6.911745677	7.044301931
AAEL000739	0.141259981	5.150199755	3.39619891	0.070898617	0.332390819	0	0.528686284	5.185593871	3.963287737	0.053031891	0.212127562	0	0.321649183	5.185593871	4.441272367	0.041087771	0.464888244	0	0.109737517	5.185593871	0.504690206	0.4813708	0.859499126	0	0.097299585	5.185593871	0.405045519	0.527946649	0.78755409	0	4.672233431	5.097926482	5.024393852	5.228897045	5.157881316	5.375872368	5.147514065	5.202527757	4.941227282	5.089887544	4.902424784	4.910521189	5.358728529	4.928129974	5.078039213	5.127958845	5.397757445	5.324628478	5.131189323
AAEL000757	0.306661583	4.144311819	8.259352417	0.005807194	0.081199975	0	1.116076602	4.184157501	11.70409591	0.001400271	0.018952826	1	-0.118204757	4.184157501	0.358780181	0.552400103	0.901182959	0	0.291768753	4.184157501	2.592479874	0.114859571	0.535916256	0	0.942512607	4.184157501	25.69098	8.51E-06	0.000984354	1	3.944167761	4.07585236	4.196547774	3.968526121	3.646328673	3.694928257	3.246070427	3.672434629	4.285737904	3.51587397	4.389430211	3.921079127	4.40942574	4.438032621	4.553292746	3.334702606	3.669901972	3.902762314	4.058325379
AAEL000758	-0.066166148	7.481595397	1.260280225	0.266618546	0.625342688	0	-0.289393825	7.523530544	1.74334331	0.19386251	0.454522655	0	-0.16548329	7.523530544	1.707876681	0.198367899	0.72512598	0	-0.075270542	7.523530544	0.353243797	0.555469205	0.884824141	0	-0.048639993	7.523530544	0.148162315	0.70223911	0.882564251	0	7.495958279	7.252903875	7.246045102	7.366865578	7.287026618	7.421037727	7.659431734	7.695105569	7.614834494	7.80704302	7.596569702	7.395446245	7.424534461	7.810113556	7.382692901	7.742423871	7.409985803	7.557748176	7.37726876
AAEL000759	-0.011253133	5.400537902	0.02663061	0.870985534	0.966486456	0	-0.067748454	5.418027227	0.084000223	0.773373222	0.904825487	0	0.108957235	5.418027227	0.648863116	0.425054197	0.857337264	0	-0.041387219	5.418027227	0.094200397	0.760419439	0.946369252	0	-0.135318469	5.418027227	1.007954678	0.321139716	0.629060808	0	5.695440802	5.24781098	5.449267714	5.116157977	5.576510269	5.568792146	5.177673193	5.513860455	5.382379331	5.141594453	5.69045081	5.48288975	5.472845928	5.369902863	5.207416082	5.549568985	5.366430706	5.447226961	5.411693844
AAEL000760	0.048971748	3.166684787	0.163812466	0.687286624	0.893117116	0	0.158007593	3.202019409	0.148263919	0.702142081	0.866214644	0	0.157040037	3.202019409	0.450365244	0.50583386	0.887106131	0	0.053625271	3.202019409	0.052399528	0.82004973	0.961815529	0	-0.052657716	3.202019409	0.047272805	0.8289309	0.935863827	0	2.783250265	3.000257832	3.004631114	3.796269995	2.42420779	3.122148729	3.612737528	2.980629306	3.165641572	3.384694886	3.554964287	3.292330843	2.996654434	3.035979606	3.433265873	2.465711818	3.150406313	2.51492599	3.50679395
AAEL000762	-0.032251126	1.233848864	0.022898491	0.880291367	0.969093442	0	-0.116474513	1.196310272	0.022384491	0.881784566	0.957417228	0	0.10181656	1.196310272	0.046849777	0.829685833	0.967530528	0	0.048927752	1.196310272	0.012508523	0.911481606	0.98663994	0	-0.267218824	1.196310272	0.396560548	0.532280134	0.790985334	0	1.777110655	0.608930836	1.717610749	2.009459989	1.48122985	0.095407624	1.321507458	0.429976581	0.720061648	1.165059527	1.34942231	0.704116352	1.543549284	1.40124575	0.372776424	0.50135625	1.061636695	2.323313038	1.12036861
AAEL000769	0.05470229	3.448078839	0.295127986	0.589212875	0.849997197	0	0.197369039	3.460038376	0.297883096	0.58809844	0.800487133	0	0.102819497	3.460038376	0.238777174	0.627631243	0.916515886	0	0.259420103	3.460038376	1.539504376	0.221574247	0.678012362	0	-0.164870561	3.460038376	0.634957782	0.430021878	0.719562078	0	3.5114954	3.713068822	3.2776183	3.600622211	3.471268247	3.492236956	3.320045344	3.494662936	3.165641572	3.349947825	2.985073972	3.838276638	3.443146937	3.179115819	2.981348467	3.804171576	3.150406313	3.7586631	3.765082777
AAEL000770	-0.076692573	7.939002377	1.46476135	0.231502239	0.586300725	0	-0.332013169	7.957843882	1.951724831	0.169735266	0.420925459	0	-0.054759777	7.957843882	0.159352859	0.691774588	0.933819265	0	-0.074342484	7.957843882	0.293425295	0.590894593	0.895575094	0	-0.202910908	7.957843882	2.186418307	0.146690151	0.423034496	0	8.029810375	7.932013906	8.054001064	7.838209406	7.982418458	8.140968899	8.040675326	7.865458473	8.114062638	7.995875884	8.006851096	8.109757089	7.926031524	8.023176064	7.742519173	7.99563427	7.732213521	7.908731709	8.082160718
AAEL000753	-0.217115825	2.411189178	2.462571969	0.122492857	0.434657044	0	-0.852030629	2.479572883	3.797040802	0.058041109	0.224617829	0	-0.268626921	2.479572883	1.128697819	0.294120855	0.798840128	0	-0.685680617	2.479572883	7.242032384	0.010177454	0.178981996	0	0.10227691	2.479572883	0.168046877	0.683935895	0.875672035	0	2.078976354	1.530350658	1.449767974	2.533113511	1.868038023	2.484104063	2.642265981	2.859932021	2.740695038	2.577904337	2.785526733	3.019176995	3.039616591	2.25702163	2.828824893	2.832226735	2.725770985	1.933572705	2.900531622
AAEL000780	-0.077333101	2.222989383	0.277290038	0.600662768	0.856559609	0	-0.355246337	2.197620373	0.483529831	0.490655468	0.740004968	0	0.158056565	2.197620373	0.291262271	0.592261298	0.9113711	0	-0.152407436	2.197620373	0.27548585	0.602433609	0.897824487	0	-0.360895466	2.197620373	1.420376326	0.240028931	0.544699702	0	2.4028995	3.173767666	2.138636262	2.130499598	2.638267057	1.736222799	1.806377464	2.773465262	2.408789378	1.453928614	1.936050673	2.403423186	1.863492048	2.600098694	2.5321854	2.404834199	2.264236549	1.397911475	1.449525427
AAEL000781	0.09196919	-0.348044163	0.029057309	0.865290775	0.96531597	0	0.087271659	-0.392664975	0.000453226	0.98311581	0.994351544	0	-0.519162962	-0.392664975	0.184756763	0.669513022	0.927322863	0	0.685125128	-0.392664975	0.394362251	0.533413462	0.877735332	0	-0.078690507	-0.392664975	0.004034474	0.949655602	0.983205836	0	-0.992647624	0.608930836	-0.356253769	-0.992647624	0.720024903	-0.992647624	0.002499153	-0.486572099	-0.992647624	-0.000490069	0.609119211	-0.350701651	-0.992647624	-0.992647624	-0.992647624	-0.992647624	-0.456115015	-0.034344346	-0.992647624
AAEL000755	-0.029861384	4.138851854	0.103246146	0.749222236	0.919552142	0	-0.140604157	4.148325916	0.181486303	0.672273273	0.851155715	0	0.138140842	4.148325916	0.523749909	0.473256143	0.876170258	0	-0.107302103	4.148325916	0.308288816	0.581676046	0.893683751	0	-0.171442896	4.148325916	0.83618025	0.365708894	0.667216617	0	4.296232436	4.435345122	3.906084092	4.504762995	3.916182	4.005615626	3.77934397	3.953751104	4.086291463	4.434931607	4.221627809	4.121134181	3.833305875	4.010364813	3.959401136	4.002105516	4.146357185	4.479160119	4.545102523
AAEL000776	-0.002162607	7.294137883	0.001058247	0.974170071	0.992464344	0	-0.033622382	7.328985194	0.019522674	0.889545956	0.960394749	0	0.082797276	7.328985194	0.355317833	0.554315651	0.901334121	0	-0.006648891	7.328985194	0.002282104	0.962124776	0.995546279	0	-0.109770767	7.328985194	0.626061163	0.433247249	0.721692953	0	7.459371922	7.060016685	7.077709285	7.055238374	7.287026618	7.350264487	7.283063035	7.660891498	7.318457361	7.120964115	7.16168007	7.096137123	7.341128472	7.404827248	7.208166674	7.56250794	7.641888842	7.548647357	7.394091869
AAEL000786	-0.058534606	6.455434451	0.311331282	0.579805635	0.845818715	0	-0.266569145	6.457993926	0.606681573	0.440404356	0.701148723	0	-0.073793031	6.457993926	0.134910028	0.715237885	0.940267831	0	-0.363540096	6.457993926	3.39213032	0.072573292	0.461770197	0	0.170763982	6.457993926	0.76946223	0.385371012	0.682886682	0	6.830020476	6.896285488	6.594427778	6.285869706	6.153502416	5.660408652	6.187520926	6.010899028	6.033894025	6.161659437	6.420354567	6.593122336	7.004140417	6.231597774	6.625653714	6.566338299	6.588959555	6.667958007	6.866286773
AAEL000787	0.190781072	1.101063691	0.589424017	0.446022407	0.773092438	0	0.725876289	1.106749892	0.7423825	0.393788899	0.663277162	0	0.350569696	1.106749892	0.549326988	0.462714775	0.873179692	0	0.366902921	1.106749892	0.543190052	0.465208927	0.852290574	0	0.008403672	1.106749892	0.000311196	0.986008943	0.996232918	0	1.777110655	1.836035735	1.120597142	-0.226120676	0.104179036	1.312025391	0.585840278	1.699413976	0.720061648	0.995572664	0.609119211	-0.350701651	1.282497481	0.999764308	1.061520462	0.247680148	0.896005358	1.397911475	1.12036861
AAEL000788	0.257412544	2.442366346	2.531903717	0.11746674	0.426478345	0	0.968701578	2.434835471	2.882014442	0.096969032	0.302076162	0	0.573688328	2.434835471	3.134985177	0.083883182	0.597022722	0	0.331981637	2.434835471	1.123976233	0.295119651	0.752381835	0	0.063031614	2.434835471	0.032559551	0.857672483	0.949190292	0	2.167026261	3.060443087	2.535215671	2.009459989	3.13771817	2.246757395	2.32053288	1.790294272	2.208974982	2.452493142	2.937714614	2.403423186	2.477396656	2.190982169	2.394042323	2.580263394	2.194594363	1.11188426	1.294314039
AAEL000782	-0.04890794	3.825810524	0.251380751	0.61816456	0.866081023	0	-0.222156972	3.864792833	0.400491069	0.530264696	0.765601567	0	-0.132747238	3.864792833	0.41243056	0.524226729	0.892314348	0	-0.137460849	3.864792833	0.45737726	0.502557841	0.868036443	0	0.048051115	3.864792833	0.058808956	0.809568168	0.927581984	0	3.477460012	3.889336191	3.318486384	3.796269995	3.802426985	2.97418387	3.997934381	4.254368042	3.943323668	3.349947825	3.96240623	3.750430831	4.037857137	3.804943859	4.03106944	4.247212236	3.816197301	4.416506682	3.851146884
AAEL000793	0.15282838	7.693405106	3.460642848	0.068628206	0.328692984	0	0.578330975	7.708237576	4.075411362	0.049922575	0.205024141	0	-0.018028889	7.708237576	0.011764932	0.914142108	0.986014169	0	0.33184158	7.708237576	4.024967459	0.051295952	0.397218433	0	0.264518284	7.708237576	2.580651365	0.115666561	0.372308998	0	7.821753059	7.562219591	7.418085965	8.103306034	7.676221247	7.392172106	7.377037212	7.0926762	7.454606723	7.381840712	7.718926092	7.799105445	7.561654264	7.093036956	7.396326851	8.174961049	8.029596765	7.774655557	7.866624329
AAEL000795	0.107018257	9.205864156	3.505901111	0.066628448	0.323648476	0	0.40201323	9.221258884	3.939803655	0.053709717	0.214228098	0	0.036115556	9.221258884	0.095271554	0.759104557	0.951096738	0	0.105909317	9.221258884	0.820634501	0.370159811	0.800931903	0	0.259988357	9.221258884	4.94520034	0.031593307	0.177479118	0	9.208442468	9.393033444	9.110506114	9.340227723	9.182715191	9.063922026	8.977064408	9.155384305	8.947310692	9.23183275	9.20426673	9.24796837	9.164822633	9.152233856	9.12141074	8.999369826	9.130818131	9.350617737	9.294941687
AAEL000797	-0.050305059	1.891251211	0.0663759	0.797678368	0.938288618	0	-0.246105857	1.932006268	0.13670386	0.713436913	0.872954967	0	0.11622336	1.932006268	0.071555218	0.790394274	0.956473342	0	-0.616364333	1.932006268	2.747461697	0.104857169	0.51915168	0	0.254035116	1.932006268	0.566420926	0.455880192	0.738035378	0	2.078976354	0.899938548	2.044331241	0.641252561	1.868038023	0.434319726	0.807769114	1.386368031	1.481273209	1.316712014	2.117014607	2.681935391	1.863492048	1.714978645	2.394042323	3.006246681	2.044333099	2.51492599	1.12036861
AAEL000800	0.01411938	4.937928682	0.016583915	0.898097966	0.973873709	0	0.029357387	4.986590695	0.006144195	0.937893942	0.978884285	0	0.158350992	4.986590695	0.539403671	0.466758687	0.874651581	0	-0.013212956	4.986590695	0.003726855	0.951610432	0.99390197	0	-0.115780649	4.986590695	0.286036692	0.595590418	0.828878717	0	4.530043296	4.60659692	5.07297255	4.151288931	4.999124642	5.021078379	4.975064316	5.25133258	4.973124235	4.886708138	4.718502682	4.525717611	5.3839536	5.178695841	5.066715278	5.020465323	5.068489237	5.073692148	5.209310131
AAEL000785	-0.085933963	4.700006259	1.221035969	0.274109712	0.632526379	0	-0.366664996	4.709476485	1.659451993	0.204725608	0.468660051	0	-0.134606864	4.709476485	0.667149055	0.418653981	0.854522799	0	-0.174711272	4.709476485	1.129438207	0.293964638	0.752381835	0	-0.057346859	4.709476485	0.122572678	0.728009579	0.895471727	0	4.759793572	4.88144348	4.628999279	4.911794163	4.776207528	4.861761373	4.424121162	4.67982362	4.897570455	4.91074922	4.601817007	5.288665898	4.425712262	4.801077848	4.677602074	4.741520322	4.83668937	4.866649004	4.676640436
AAEL000791	0.255868512	4.754323523	4.175193699	0.047329188	0.268478811	0	0.978304581	4.786290316	6.112712777	0.017552278	0.107243747	0	0.197380679	4.786290316	0.724198294	0.399593625	0.845647039	0	0.301424085	4.786290316	1.764031045	0.191291436	0.643987725	0	0.479499816	4.786290316	4.484325252	0.040166008	0.202344378	0	4.945537096	5.154248003	4.612661213	3.682091794	4.494235055	4.583986957	4.712060877	4.783015538	3.964635703	4.499766776	4.690204054	4.024571524	5.149120197	4.438032621	5.008722699	4.176130714	4.319925736	4.866649004	5.209310131
AAEL000802	0.013574132	3.689683253	0.022279562	0.881907896	0.969400842	0	0.029768139	3.713136562	0.008593559	0.926581301	0.973733617	0	0.249974071	3.713136562	1.80018041	0.186896414	0.715661446	0	0.009462193	3.713136562	0.002624624	0.959384137	0.995437244	0	-0.229668125	3.713136562	1.537690883	0.221841757	0.522409664	0	3.60903377	3.713068822	3.396905301	3.721163881	3.888573033	3.025210361	3.830861826	3.672434629	3.659508023	3.606979782	3.457591447	3.719918638	3.950504325	3.8906528	3.661175609	3.756238532	3.695338087	3.418439818	4.03399769
AAEL000803	0.003624607	2.955845504	0.000995392	0.974948636	0.992468406	0	-0.029097996	2.964071043	0.005513252	0.941162784	0.979311761	0	0.15775209	2.964071043	0.481784302	0.491434839	0.881642169	0	0.039336939	2.964071043	0.031304672	0.860412416	0.972788653	0	-0.226187025	2.964071043	0.928508683	0.340763357	0.646943152	0	3.171714212	2.802990556	3.507078046	2.847535775	2.703100195	2.749854531	2.905170375	2.817346334	3.128355875	2.992612645	2.785526733	3.019176995	2.538580824	3.42874688	3.502137868	2.832226735	3.035602847	2.51492599	2.667370189
AAEL000807	0.276934698	4.612291905	8.207730024	0.005951739	0.082505432	0	1.057483716	4.660888935	9.966708625	0.002947331	0.032179811	1	0.229710566	4.660888935	1.445833599	0.235929508	0.760503388	0	0.422899842	4.660888935	4.918362945	0.032033731	0.315391755	0	0.404873307	4.660888935	4.16624492	0.047550108	0.22199724	0	4.562874253	4.316975386	4.218307103	3.968526121	4.745755717	4.566868143	4.916654028	4.594127649	4.656955459	4.849878242	4.962814862	3.921079127	5.178250244	4.173145842	4.536973032	4.062476619	4.200654783	3.991406682	4.23945379
AAEL000804	0.075772736	2.570683733	0.283528091	0.596606084	0.853894349	0	0.286432287	2.61202017	0.345271214	0.559946726	0.784127611	0	-0.070597207	2.61202017	0.062592014	0.803664206	0.96068224	0	0.349984656	2.61202017	1.45528398	0.234429926	0.695543613	0	0.007044838	2.61202017	0.000666739	0.979522117	0.993687296	0	2.250010058	1.836035735	2.845954483	2.009459989	2.570382733	2.484104063	3.320045344	2.633196321	1.976967711	2.693280273	2.199639939	2.681935391	2.12520138	2.380669797	1.976657367	3.124238099	2.513381856	3.097477321	2.788656092
AAEL000810	-0.21375895	3.35259892	3.253778861	0.076898935	0.347229923	0	-0.94138879	3.360588905	5.421581838	0.02477437	0.131428622	0	0.064997958	3.360588905	0.0820337	0.775967476	0.954357483	0	-0.247277204	3.360588905	1.166092375	0.286364673	0.745961648	0	-0.759109544	3.360588905	9.659213972	0.003373926	0.046751778	-1	3.254436368	3.278835192	3.87901769	3.219084108	3.54386071	3.726105082	3.457504539	3.092003869	3.710859344	3.57724588	2.985073972	3.973753136	3.85751961	3.641488667	3.074750559	3.459684509	2.910867811	3.015299037	3.191955081
AAEL000811	0.589641376	1.477065237	8.765846374	0.004570286	0.071132559	0	2.255762873	1.5060353	10.8583906	0.002003552	0.024360429	1	0.674468711	1.5060353	2.929854053	0.09432773	0.612343958	0	0.885962617	1.5060353	4.954875719	0.03143614	0.312523681	0	0.695331545	1.5060353	3.121712854	0.084518235	0.309101553	0	1.241116487	1.530350658	1.589896231	1.570067851	0.720024903	0.708566731	0.585840278	1.790294272	1.798576829	0.581848781	0.609119211	1.462438928	0.773009953	0.65253248	1.76876	0.717026807	1.210195633	1.742471673	1.294314039
AAEL000805	-0.161573642	5.651807895	4.86701519	0.031696625	0.219037183	0	-0.670287667	5.682146161	7.314454743	0.009834731	0.074133662	0	-0.33222515	5.682146161	5.413655507	0.024873825	0.385009407	0	-0.099406145	5.682146161	0.497367846	0.484550038	0.861347718	0	-0.238656373	5.682146161	2.689912375	0.10845103	0.358239134	0	5.497381731	5.371750872	5.467552647	5.916631368	5.692815015	5.997147043	5.963491877	5.585398685	5.929379084	6.041592515	6.060201098	5.884728112	5.879861186	6.010128782	5.991441867	5.32975426	5.276600543	5.366662916	5.511982123
AAEL000809	0.445092669	0.779839764	2.020298037	0.161020635	0.49329669	0	1.661292271	0.800202257	2.360568874	0.131932934	0.362767086	0	0.459252757	0.800202257	0.579905065	0.450602299	0.86839976	0	1.103112993	0.800202257	3.15434948	0.0829662	0.484927649	0	0.09892652	0.800202257	0.02372743	0.878317887	0.957735481	0	1.0689595	-0.992647624	1.294550374	0.935126832	0.104179036	0.095407624	-0.41091879	0.184023083	0.907807457	1.900622184	0.609119211	0.092005198	0.294336219	0.441537672	0.640563749	0.50135625	-0.992647624	0.279097815	1.12036861
AAEL000820	0.04684483	4.456661696	0.149869765	0.7004611	0.899174583	0	0.109895516	4.485088422	0.089597189	0.76616537	0.902354682	0	-0.515278858	4.485088422	5.574013208	0.022942898	0.36502641	0	0.031197493	4.485088422	0.0227223	0.880902742	0.979323729	0	0.593976882	4.485088422	8.060929709	0.006940206	0.072394859	0	3.968876255	4.60659692	4.661130603	4.693410461	3.888573033	4.459656711	3.952140524	4.301478113	4.695706879	4.576916539	4.914706724	4.507968641	4.903795311	4.624704936	4.24711232	4.120422572	4.164684386	3.991406682	4.628708081
AAEL000822	0.039478323	4.214651061	0.212981097	0.646314627	0.875671794	0	0.130212639	4.242341595	0.18613701	0.66835681	0.848409504	0	0.155579935	4.242341595	0.815084398	0.371767544	0.833869268	0	-0.16752675	4.242341595	0.922354908	0.342351145	0.781991303	0	0.142159454	4.242341595	0.652565076	0.423746494	0.714779028	0	4.152643965	4.016319894	3.85143377	4.504762995	4.277194451	4.666660499	4.567690525	4.301478113	4.046868496	4.014478931	4.601817007	4.024571524	4.473496911	4.288162806	4.076943828	4.120422572	3.884133514	4.054489192	4.082249632
AAEL000823	0.006608975	10.7400864	0.010019687	0.920640949	0.979303315	0	0.001756983	10.7522091	5.36E-05	0.994192258	0.998173123	0	-0.028281614	10.7522091	0.041666189	0.839242784	0.969144818	0	0.129568153	10.7522091	0.874998331	0.354919936	0.790737399	0	-0.099529556	10.7522091	0.51626669	0.476414912	0.752126524	0	10.8320524	10.75486305	10.78690259	11.01394559	10.66474801	10.67992896	10.40171028	10.81702885	10.71876296	10.72146242	10.64073288	11.18716818	10.67678346	10.42932417	10.80894629	10.62443366	10.8999593	10.77546598	10.91392122
AAEL000824	-0.163870741	6.844633578	9.418167759	0.003371838	0.05889755	0	-0.680493988	6.865832673	14.31067603	0.000484658	0.009081477	-1	-0.244215317	6.865832673	5.537008927	0.023373666	0.370022605	0	-0.103565817	6.865832673	0.998246974	0.323453855	0.7712336	0	-0.332712855	6.865832673	10.20523016	0.002655917	0.040187443	-1	6.806223749	6.793642778	7.077709285	6.682174371	6.922004463	7.078587945	6.983509969	7.000515799	7.151941391	7.060461795	6.998170659	6.985054571	6.95168134	7.018840067	6.914877635	7.161455302	6.997008037	6.65783665	6.766456785
AAEL000829	0.068837179	4.77329908	0.542268237	0.464715898	0.78536082	0	0.249820387	4.764534272	0.563449919	0.457056374	0.713590311	0	0.152036408	4.764534272	0.605519735	0.440839284	0.864594522	0	-0.074917755	4.764534272	0.153381198	0.697303925	0.92655461	0	0.172701734	4.764534272	0.828281681	0.36796078	0.668608028	0	5.076359331	5.371750872	4.961275769	4.860218533	4.530414589	4.303063417	4.187721361	4.643718233	4.216360148	4.91074922	4.813392666	5.135257998	4.880352174	4.778770521	4.306083918	4.678621415	4.627985625	4.692500677	5.011696612
AAEL000832	0.026514902	2.664955521	0.045047498	0.83272451	0.95285237	0	0.058982217	2.720564717	0.019194308	0.890472678	0.960964518	0	-0.121890247	2.720564717	0.228580737	0.635056121	0.917933433	0	0.093676207	2.720564717	0.150488731	0.700026973	0.927983362	0	0.087196257	2.720564717	0.134641985	0.715508162	0.890438365	0	2.783250265	1.96758707	1.943427935	2.345805933	2.345162988	2.330287417	2.856283192	2.633196321	2.925938838	1.900622184	2.73100787	2.915282594	2.653675143	2.600098694	3.074750559	2.921858936	3.035602847	3.353031172	2.534944208
AAEL000834	-0.016862325	6.104288343	0.030742029	0.861575598	0.964024348	0	-0.115769829	6.135663392	0.161485202	0.689829395	0.859908328	0	-0.536352791	6.135663392	10.00597036	0.002897125	0.14330174	0	0.008829233	6.135663392	0.002845176	0.957713639	0.995312767	0	0.411753729	6.135663392	6.254349986	0.0163733	0.12392038	0	6.212476818	5.755348423	5.975377447	6.219197932	5.865613862	5.715819592	5.739187707	6.025002653	6.439835324	6.286346092	6.103763143	6.289786401	6.138867681	6.133923264	6.331339947	5.288223468	5.806545179	6.493032162	6.268876338
AAEL000836	0.207237162	2.124527073	1.473664884	0.230108183	0.584280094	0	0.808568392	2.133964766	2.137300145	0.15119338	0.392518986	0	-0.216298651	2.133964766	0.463579636	0.499690568	0.884348556	0	0.580803451	2.133964766	3.102528005	0.085445728	0.487660329	0	0.444063592	2.133964766	2.055482338	0.159058607	0.441522598	0	1.985201318	0.899938548	1.943427935	2.775118617	2.638267057	2.484104063	1.806377464	2.477806058	2.135707921	2.241215785	1.613289888	2.15238664	1.13181461	1.972523607	1.23341315	1.591332078	2.121419121	2.390052001	1.717358936
AAEL000839	0.002741793	3.797991388	0.000950774	0.975516341	0.99267079	0	-0.014132292	3.792311133	0.001947784	0.965006879	0.988612378	0	-0.156112616	3.792311133	0.712607896	0.403359666	0.848128304	0	0.064019224	3.792311133	0.119971866	0.730793389	0.938446723	0	0.0779611	3.792311133	0.17829676	0.674993764	0.871821635	0	3.840871293	3.954224704	3.958739557	4.31348065	3.860425385	3.953878702	4.085379293	3.672434629	3.493482584	4.058185788	4.054087005	3.624307893	3.536090163	3.782696692	3.53537892	3.546792018	3.839199999	3.925439235	3.905796821
AAEL000840	-0.006410505	6.899987868	0.007852788	0.929718518	0.981101242	0	-0.048714177	6.936845089	0.035943552	0.85054492	0.941656755	0	0.064687431	6.936845089	0.190179987	0.664999156	0.925919997	0	0.09334508	6.936845089	0.395387401	0.532884399	0.877456388	0	-0.206746688	6.936845089	1.942546225	0.170719864	0.456990163	0	6.410356469	6.762276111	6.907339189	7.081750464	6.748566885	6.781192997	6.977807762	7.021771188	7.007965831	7.03607864	7.111878712	7.128440836	6.563648277	6.57362867	7.027217469	7.090744116	7.107713565	6.961968239	6.766456785
AAEL000842	-0.175522189	0.802399108	0.403434236	0.528032442	0.817617866	0	-0.79277236	0.750175628	0.588365944	0.447340013	0.70627997	0	-0.75784415	0.750175628	1.526099821	0.223560992	0.753224997	0	0.442470681	0.750175628	0.555458105	0.460244531	0.851830529	0	-0.477398891	0.750175628	0.678714271	0.414681297	0.708885678	0	1.241116487	0.608930836	1.449767974	1.570067851	1.150259656	0.434319726	1.169720848	0.986013666	0.720061648	0.581848781	1.487380351	0.092005198	0.294336219	-0.104227683	0.043689462	1.219421131	0.708861996	0.94434649	0.693202166
AAEL000844	-0.0961193	4.156723446	1.283889995	0.262237074	0.621212133	0	-0.404416756	4.154374138	1.888247296	0.176685064	0.430924197	0	-0.031996206	4.154374138	0.03503038	0.852432773	0.974407316	0	-0.23822497	4.154374138	1.970380981	0.167754631	0.614716938	0	-0.13419558	4.154374138	0.629844716	0.431871012	0.720622221	0	4.040559838	4.665914927	3.932652038	4.612595718	4.298331305	3.844482362	4.042319264	4.067139876	4.383923711	4.12135939	4.371720704	4.453372717	3.783624021	4.288162806	4.325217342	4.042632299	4.146357185	4.463749995	4.322147623
AAEL000845	-0.14932806	2.670681903	0.890070378	0.349705782	0.703526484	0	-0.625334818	2.706115978	1.233505762	0.273041102	0.548035287	0	-0.533630607	2.706115978	2.568159361	0.116525852	0.647733238	0	0.013055996	2.706115978	0.001658531	0.967707958	0.995853342	0	-0.104760207	2.706115978	0.1062444	0.746078717	0.901632039	0	2.605573164	2.489394986	2.138636262	2.916490983	2.42420779	2.409244715	3.127469925	3.228272874	2.881809727	2.385447334	2.73100787	3.068446859	3.505769552	2.494552027	1.525777074	3.124238099	2.330671188	3.175225791	2.602676099
AAEL000812	-0.225717151	3.447832508	5.085667434	0.028245596	0.206944021	0	-0.933653891	3.464158874	7.715100365	0.008148469	0.065422026	0	-0.491210814	3.464158874	6.131195939	0.017393382	0.333145599	0	-0.310393397	3.464158874	2.536942407	0.118705254	0.542330585	0	-0.13204968	3.464158874	0.488961381	0.488243642	0.762388235	0	3.213668106	2.937452098	3.906084092	3.469083057	3.61297484	3.492236956	3.355657361	3.742391619	3.685412146	3.384694886	3.554964287	3.590975761	3.474797998	3.690109971	3.433265873	3.731661263	3.861841684	3.808312674	3.396622248
AAEL000850	0.043055066	4.12618951	0.164839759	0.686361022	0.893022358	0	0.102564665	4.135287116	0.077401277	0.782214898	0.909737954	0	0.48965035	4.135287116	5.481920309	0.024031197	0.376712514	0	-0.02747671	4.135287116	0.01760105	0.895088459	0.981735396	0	-0.359608975	4.135287116	2.6693983	0.10976577	0.360766128	0	4.44454049	4.2147486	4.342390998	4.032054593	4.071582505	4.532008806	3.880603261	3.547728759	3.85478039	4.18188237	4.555506244	4.594607298	3.651375613	4.409278338	4.24711232	3.827553822	4.218309161	3.386106149	3.673556967
AAEL000851	-0.180197288	2.465937466	1.81323318	0.18380672	0.524201385	0	-0.681117576	2.477773314	2.210269464	0.144559929	0.382934918	0	-0.154215922	2.477773314	0.312430361	0.579159439	0.910539692	0	0.010873885	2.477773314	0.001630968	0.967977265	0.995853342	0	-0.53777554	2.477773314	4.752203291	0.034913358	0.187289683	0	2.890603014	2.088138967	2.667643913	2.345805933	2.345162988	1.853805608	1.998848492	2.303635881	2.345210636	2.636745361	2.615370714	1.602830425	2.653675143	2.190982169	2.070353994	2.78523201	3.387334909	3.386106149	2.953375766
AAEL000854	0.295784727	3.276323448	4.532433153	0.03788611	0.239005394	0	1.093467955	3.300675991	6.706280384	0.013145916	0.089352489	0	-0.23527361	3.300675991	0.893358544	0.34997206	0.825922289	0	0.682753352	3.300675991	7.74804413	0.008024249	0.153835547	0	0.645988213	3.300675991	7.475660199	0.009115307	0.08692456	0	3.60903377	3.173767666	3.823312157	2.345805933	2.49914579	2.623089709	3.085666139	3.494662936	3.550973644	3.121811001	2.888747668	2.617184204	3.273554234	2.997861038	2.5321854	2.921858936	3.355778534	3.319180096	3.27733647
AAEL000855	0.43365324	0.803585182	2.409484592	0.1265071	0.439909434	0	1.687993513	0.783006574	2.99860279	0.090672709	0.292494137	0	0.037453222	0.783006574	0.004411366	0.947359949	0.991067953	0	0.598322115	0.783006574	1.080999478	0.304419556	0.758278984	0	1.052218177	0.783006574	3.749786511	0.059558449	0.253790446	0	1.533863477	0.608930836	1.717610749	0.271792199	0.104179036	0.708566731	1.458833835	-0.112656948	0.504175813	0.319864408	0.609119211	-0.350701651	0.294336219	0.836569866	0.043689462	-0.452447714	0.493772709	0.279097815	1.294314039
AAEL000856	-0.051338849	4.50249111	0.576298143	0.451103956	0.776427248	0	-0.222480811	4.539823071	0.884864055	0.352249189	0.625933545	0	0.053543657	4.539823071	0.151050673	0.699495595	0.93600977	0	-0.193867085	4.539823071	2.020490596	0.162568354	0.607091165	0	-0.082157383	4.539823071	0.367740315	0.547500828	0.800450971	0	4.496447783	4.2147486	4.342390998	4.412289693	4.379911713	4.440987167	4.187721361	4.503018085	4.519707395	4.650149215	4.914706724	4.62785659	4.664019304	4.624704936	4.520466597	4.34767032	4.445156988	4.99010745	4.492510127
AAEL000815	0.154736013	4.964293619	3.738190489	0.058488919	0.302331179	0	0.580372895	4.99168816	4.776258786	0.034479602	0.163843797	0	0.439120948	4.99168816	8.45042595	0.005803947	0.191036663	0	0.268441678	4.99168816	2.96829738	0.092263882	0.499310421	0	-0.127189731	4.99168816	0.689894251	0.41089475	0.70592778	0	4.745564299	4.978224436	4.768268648	4.877616083	5.214573286	5.008453688	5.095804043	4.988905778	4.983601739	4.980558323	4.097831279	4.660356829	4.769871993	4.789967299	4.819291283	5.089790537	5.078190031	4.889896128	5.036400052
AAEL000847	-0.127713221	5.860552927	2.853049316	0.097030371	0.391032394	0	-0.534005125	5.860262953	4.414745945	0.041667175	0.18405052	0	-0.110034681	5.860262953	0.559704775	0.45854598	0.872231913	0	-0.237871615	5.860262953	2.634908071	0.112017315	0.530579498	0	-0.186098829	5.860262953	1.611675551	0.211242328	0.510987906	0	6.105119875	6.449913512	5.769716275	5.728099599	5.92117412	5.746552945	5.861899431	5.88252216	5.781101813	6.063204554	5.780447096	6.016101607	6.248221177	5.842804469	5.973362966	5.651351861	5.443507909	5.989457395	6.247876345
AAEL000857	-0.100123922	6.199090088	1.615495912	0.20922802	0.557978194	0	-0.423494193	6.234910879	2.227101381	0.143078266	0.38117979	0	0.034132225	6.234910879	0.043669104	0.835480171	0.968960232	0	-0.22766465	6.234910879	1.907038316	0.174593127	0.624484786	0	-0.229961768	6.234910879	1.981159849	0.166622743	0.452607374	0	6.217640554	6.013101583	5.949591745	6.045366394	6.232494745	6.165810263	6.453012356	6.368863562	6.499460055	6.18155749	6.303787792	6.071529352	6.073183555	6.434293611	6.19237025	6.435491413	6.472413158	6.526792288	6.215791842
AAEL000859	0.389035217	2.843546727	1.15220257	0.290335097	0.648099157	0	1.096448557	2.936454087	1.191022207	0.281341472	0.555276833	0	-0.618514495	2.936454087	1.207770218	0.278030881	0.787157293	0	1.592706545	2.936454087	9.723508665	0.003279601	0.090889483	0	0.122256506	2.936454087	0.035395144	0.851675651	0.946653098	0	0.048714701	1.836035735	2.044331241	3.163430962	1.868038023	2.866375027	4.042319264	3.055825999	2.278700326	1.900622184	3.316609951	2.915282594	2.043129074	3.144640989	2.46476669	2.274784213	2.194594363	0.536447074	1.449525427
AAEL000863	0.118090947	1.140901951	0.235428365	0.629511698	0.868493704	0	0.434222877	1.181726308	0.283946301	0.596933168	0.806289862	0	0.581373521	1.181726308	1.497840371	0.227821923	0.755679237	0	-0.178112761	1.181726308	0.148170414	0.702231374	0.928748903	0	0.030962116	1.181726308	0.004239131	0.948396285	0.982953904	0	1.0689595	-0.245689507	1.294550374	-0.226120676	1.48122985	1.312025391	-0.41091879	0.64004334	1.222848503	1.453928614	0.609119211	1.602830425	1.76452389	1.40124575	1.23341315	1.696671231	0.240900979	0.754764916	0.922537894
AAEL000867	0.053720638	1.271792338	0.070463783	0.791684457	0.936608033	0	0.160419346	1.320475259	0.054381529	0.816739518	0.925968117	0	0.504474552	1.320475259	1.719497408	0.196877915	0.72386208	0	0.020827487	1.320475259	0.002560613	0.95988204	0.995546279	0	-0.364882692	1.320475259	0.876132565	0.354611451	0.658945533	0	0.64720525	0.608930836	0.922756327	0.935126832	1.48122985	1.312025391	1.699569358	0.986013666	1.07391038	1.453928614	0.609119211	-0.350701651	1.863492048	1.279424624	1.386988462	1.070585402	1.344875082	2.020399281	1.294314039
AAEL000874	0.052319052	3.103387903	0.208537827	0.64976736	0.876499226	0	0.118834818	3.140689884	0.096972621	0.757033005	0.897911703	0	-0.280616936	3.140689884	1.64400575	0.206805367	0.735434411	0	0.428204913	3.140689884	4.340825874	0.043329365	0.367544669	0	-0.028753158	3.140689884	0.015249471	0.902308855	0.966826004	0	3.294084174	2.302672384	3.101480862	2.982300195	2.936713979	3.492236956	3.246070427	2.980629306	3.165641572	3.277837576	3.388822119	3.719918638	2.859513171	3.616549397	3.245163242	2.205081302	3.186730002	2.179791715	2.534944208
AAEL000875	-0.139686314	4.1074565	1.925946649	0.17096437	0.506916243	0	-0.587546031	4.126800656	2.583801222	0.115451034	0.335010964	0	-0.31347782	4.126800656	2.159050857	0.14917963	0.68514284	0	-0.222843825	4.126800656	1.081271512	0.304359481	0.758278984	0	-0.051224386	4.126800656	0.062211692	0.804249019	0.925455299	0	4.152643965	3.636054202	4.36207239	4.151288931	4.143425421	4.103835472	3.997934381	4.489519707	4.399657471	3.850150817	3.838950832	3.656887276	4.037857137	4.334780711	4.267038559	4.626250093	4.587803939	4.539205509	3.794344999
AAEL000860	-0.025038284	7.165048442	0.119600491	0.730826522	0.911435741	0	-0.125091306	7.18818313	0.23722285	0.628750214	0.825247987	0	0.211721109	7.18818313	2.041247639	0.160475519	0.68858217	0	-0.078267097	7.18818313	0.279217332	0.599994457	0.897824487	0	-0.258545318	7.18818313	3.022812022	0.089423762	0.319246509	0	6.946563246	7.099995741	7.172713864	7.403358639	7.199853899	7.17494422	7.000482598	6.954587766	6.963667551	7.640920185	7.303868433	7.361256652	7.353950934	6.994848568	7.420992626	7.112323738	7.100591708	7.295845838	6.966097087
AAEL000885	-0.09059362	0.770322139	0.123191104	0.726979421	0.909651341	0	-1.058171884	0.70156137	1.353823832	0.251175084	0.526262673	0	0.235607855	0.70156137	0.233228687	0.631646665	0.917752779	0	0.179807156	0.70156137	0.132308539	0.717874093	0.936011896	0	-1.473586895	0.70156137	5.261378436	0.0268707	0.16293719	0	1.660607625	0.899938548	1.943427935	0.271792199	0.951121062	0.095407624	1.458833835	1.132161426	0.720061648	-0.000490069	0.344413152	0.704116352	0.773009953	0.999764308	0.640563749	-0.452447714	0.240900979	0.536447074	0.420390646
AAEL000886	0.312734001	4.530061685	6.846684473	0.012011584	0.125848387	0	1.16468	4.547348391	8.646562675	0.005308281	0.048876247	1	-0.045519156	4.547348391	0.037054787	0.848280833	0.972049876	0	0.572604608	4.547348391	6.36040008	0.015546283	0.222077509	0	0.637594549	4.547348391	8.228607364	0.006424444	0.068674246	0	4.716677675	4.435345122	4.782944683	4.338824559	4.359945003	4.804490643	3.390411452	4.448249842	3.877430857	3.946330964	4.260640153	4.167095233	4.473496911	4.452197667	3.934698088	4.34767032	4.474837059	4.679218647	4.456352275
AAEL000889	0.046392502	1.570949262	0.039383507	0.843444177	0.958754144	0	0.070921263	1.658254916	0.008583098	0.92662587	0.973733617	0	-0.452116591	1.658254916	1.004891906	0.321867405	0.809599088	0	-0.089699521	1.658254916	0.045472326	0.832169085	0.965810691	0	0.612737375	1.658254916	2.140108427	0.150931604	0.429418586	0	1.241116487	-0.245689507	0.420576271	-0.226120676	1.48122985	1.467699429	2.246583609	1.386368031	2.208974982	0.581848781	1.729087428	0.704116352	2.597275419	2.25702163	1.061520462	1.070585402	1.876582431	2.323313038	0.693202166
AAEL000893	-0.163862122	1.481168414	0.602627255	0.441001088	0.770537068	0	-0.721307539	1.49156638	1.025412427	0.317033921	0.592511559	0	-1.03195652	1.49156638	5.93291965	0.019181901	0.342830657	0	0.307473828	1.49156638	0.539646815	0.466658916	0.8537392	0	0.003175154	1.49156638	7.02E-05	0.993352734	0.997653277	0	1.394902686	1.141984953	0.922756327	1.877327603	1.976921584	2.246757395	0.323454641	1.790294272	1.890527795	1.993599993	1.026243556	1.306898221	1.282497481	0.999764308	1.386988462	1.477691413	1.344875082	2.573530551	1.589648622
AAEL000897	-0.099217051	3.735622732	0.77133642	0.383737244	0.72856597	0	-0.500821904	3.692487845	1.526385985	0.22351835	0.493075857	0	-0.384707531	3.692487845	2.516755908	0.120139382	0.65268365	0	-0.298771254	3.692487845	1.575422105	0.216356748	0.672125142	0	0.182656881	3.692487845	0.679169579	0.414526065	0.708811784	0	3.944167761	4.2147486	4.05861365	4.591664337	3.860425385	2.749854531	3.283531971	3.322641564	3.943323668	3.692672434	2.674347573	3.411681331	4.120221487	3.539035625	3.502137868	4.042632299	4.200654783	3.653923861	3.704715209
AAEL000861	0.261749332	1.518725812	1.354607353	0.249646426	0.606959176	0	0.97941233	1.538768556	1.702406378	0.199074003	0.461177836	0	0.304975101	1.538768556	0.464940881	0.499065054	0.884348556	0	0.736086715	1.538768556	3.042001378	0.088447511	0.492428008	0	-0.061649487	1.538768556	0.020707645	0.88626614	0.960277861	0	0.873439643	2.489394986	1.294550374	0.271792199	1.62200741	0.708566731	1.321507458	1.699413976	0.720061648	1.453928614	1.836277137	1.956922843	1.418919923	-0.481104891	1.23341315	1.070585402	1.468048339	2.020399281	1.717358936
AAEL000899	0.197248372	1.972089494	1.184215057	0.281385017	0.640021877	0	0.754122111	2.007934285	1.539186365	0.221621128	0.489853396	0	0.251809588	2.007934285	0.497103022	0.484665679	0.878251143	0	0.458894222	2.007934285	1.641604662	0.207130964	0.661868987	0	0.043418301	2.007934285	0.016524791	0.898327965	0.966411513	0	2.078976354	0.243998733	1.834933081	2.009459989	2.078160997	1.608199522	2.390875783	1.956496422	1.890527795	0.995572664	0.609119211	0.934172612	1.956104692	2.121774125	2.158334774	2.404834199	2.394180781	2.102295637	2.310284636
AAEL000883	-0.078676468	4.981824676	1.244412375	0.26961565	0.628235776	0	-0.334057875	5.021780088	1.937794456	0.171232247	0.423196995	0	-0.003111734	5.021780088	0.000502562	0.982220729	0.995644521	0	-0.195761812	5.021780088	1.941567579	0.170825243	0.619557546	0	-0.135184329	5.021780088	0.982355874	0.327290922	0.634348697	0	5.153829133	4.759660574	4.612661213	4.633227754	4.905805383	5.164538556	4.963569916	5.218980161	5.06479021	4.812083447	5.108932466	4.812706419	4.807646613	5.09088675	4.960589465	4.968825005	5.443507909	5.358353435	5.283417171
AAEL000902	-0.008233999	6.788652044	0.014223464	0.905515044	0.975614623	0	-0.060340074	6.834243668	0.063625992	0.802083771	0.918537725	0	-0.159393829	6.834243668	1.312610997	0.258405307	0.774101479	0	-0.073375156	6.834243668	0.282624186	0.597785712	0.897772708	0	0.172428911	6.834243668	1.57645487	0.216208969	0.516985399	0	6.476467862	6.599397522	6.729356012	6.832480345	6.291661583	6.632804039	6.762545992	6.685340634	6.443634941	7.016824888	7.04361672	7.096137123	6.95168134	6.721300657	6.719027659	6.860763121	6.978997266	7.005188509	7.147121566
AAEL000903	-0.048295738	5.154511103	0.434748487	0.512500674	0.811088023	0	-0.217675833	5.141929801	0.732905948	0.396798374	0.665371053	0	-0.042577111	5.141929801	0.0823175	0.775591018	0.954357483	0	-0.002702659	5.141929801	0.000338754	0.985402666	0.997864861	0	-0.172396064	5.141929801	1.41010786	0.241707626	0.546740506	0	5.247685838	5.383578791	5.198698852	5.811932479	5.247549056	5.008453688	4.552425953	4.879316573	5.350352845	5.110793213	5.032096677	5.309307977	4.903795311	5.099912097	5.089274957	5.030575223	5.428418385	5.03250504	5.476315056
AAEL000904	0.095455054	3.880612838	0.665672306	0.418187821	0.755978812	0	0.3065307	3.918426627	0.576038412	0.452105764	0.709711202	0	-0.118933081	3.918426627	0.239719822	0.626954827	0.916465732	0	-0.096455296	3.918426627	0.177266385	0.675878756	0.918518485	0	0.521919077	3.918426627	5.304509558	0.026288082	0.16102799	0	3.867397019	3.75008735	3.609430983	3.219084108	4.046817226	4.030804564	3.355657361	3.598911744	3.201987868	3.692672434	4.076124933	4.317323198	3.783624021	4.493876971	3.502137868	3.161517381	3.990701316	3.7586631	4.058325379
AAEL000898	0.248296884	3.514739913	2.023794389	0.162434915	0.495422626	0	0.876562722	3.577566769	2.345231533	0.133161257	0.364501742	0	0.010890698	3.577566769	0.001031676	0.974528658	0.994400372	0	0.721332471	3.577566769	4.988492805	0.030896619	0.309352058	0	0.144339553	3.577566769	0.1929414	0.662730242	0.866180952	0	3.213668106	2.937452098	3.434572153	3.32433642	2.49914579	3.563012423	3.752878327	3.322641564	3.050762794	3.1624279	3.316609951	3.250247562	3.623406361	3.931670482	3.119277699	3.398546546	4.182781687	2.835407866	3.50679395
AAEL000910	0.033829279	3.486682026	0.109272444	0.742267041	0.915788246	0	0.088941948	3.579986373	0.065068447	0.799901661	0.917271961	0	0.17946644	3.579986373	0.804756745	0.374785875	0.834829381	0	0.033830772	3.579986373	0.029851623	0.863656837	0.973256827	0	-0.124355263	3.579986373	0.36019933	0.551618598	0.802525217	0	2.66726241	2.302672384	2.464145271	3.105544511	3.090031168	3.694928257	3.641875912	3.598911744	3.633130264	3.606979782	4.201718766	3.809584948	3.881333647	3.737145938	3.80440935	3.161517381	3.507080067	3.015299037	3.704715209
AAEL000912	-0.195641767	-0.074976968	0.185445479	0.668467258	0.886264986	0	-1.962415017	-0.089227647	1.349566272	0.251910069	0.527113835	0	-1.970532781	-0.089227647	2.50047918	0.121310199	0.654592725	0	-0.187546362	-0.089227647	0.038996861	0.844407012	0.96809237	0	0.195664125	-0.089227647	0.051043687	0.822352325	0.933389464	0	-0.3799789	-0.245689507	-0.356253769	-0.226120676	0.951121062	0.095407624	0.002499153	-0.486572099	-0.992647624	-0.41290868	0.019973941	-0.350701651	-0.021708739	-0.104227683	0.043689462	-0.992647624	-0.456115015	0.279097815	1.449525427
AAEL000900	-0.094744444	2.234863364	0.30162658	0.585153108	0.848066095	0	-0.38390555	2.237438777	0.396254221	0.532437797	0.767372276	0	0.13249225	2.237438777	0.130628137	0.719592594	0.941483701	0	-0.3666057	2.237438777	1.079598057	0.304729293	0.758336945	0	-0.149792101	2.237438777	0.19989308	0.657103184	0.863245773	0	2.83792494	1.96758707	2.044331241	1.731862192	2.703100195	1.736222799	2.168638106	2.303635881	0.250201608	2.385447334	1.613289888	2.15238664	2.538580824	2.650110863	2.46476669	2.465711818	3.113144405	1.742471673	2.534944208
AAEL000918	0.173162311	2.800097438	1.418822869	0.238863053	0.594733163	0	0.616231411	2.837289432	1.643192273	0.206915608	0.471205422	0	-0.153017191	2.837289432	0.295746539	0.589435174	0.911056535	0	0.287360542	2.837289432	1.048508982	0.311709488	0.761881759	0	0.481888061	2.837289432	3.191111671	0.08125604	0.301792784	0	1.884904548	2.65469675	2.464145271	3.469083057	2.42420779	2.749854531	2.95245512	3.161746676	2.836288089	2.385447334	2.422428558	3.206899737	2.707952717	2.380669797	2.319671344	3.301688908	2.86677202	2.736285546	2.463875109
AAEL000922	-0.095837027	3.337463241	0.843201333	0.362610441	0.713751472	0	-0.416471538	3.355366042	1.357354789	0.250567583	0.525469404	0	-0.358573127	3.355366042	2.981442242	0.091569892	0.612309481	0	-0.119976079	3.355366042	0.327984372	0.569900174	0.890399547	0	0.062077668	3.355366042	0.094528924	0.760015293	0.90807022	0	3.213668106	2.730748194	3.705000989	3.422429368	3.471268247	3.815786142	3.489916165	3.382290297	3.685412146	3.121811001	3.030927951	3.116089513	3.273554234	3.591171418	3.245163242	3.681213827	3.387334909	3.248997696	3.318204123
AAEL000905	0.262857454	1.543464568	2.009142099	0.16216035	0.495214449	0	1.019632969	1.558633141	2.464907185	0.123914771	0.349410887	0	0.482606914	1.558633141	1.49169943	0.228761083	0.756154386	0	0.227814735	1.558633141	0.376221178	0.54293854	0.881268372	0	0.30921132	1.558633141	0.747146351	0.392288681	0.68872535	0	1.394902686	2.088138967	1.717610749	1.387809598	0.951121062	0.938915131	1.584217078	0.823374569	0.504175813	1.453928614	1.196863502	0.704116352	2.27654148	1.40124575	1.23341315	1.973156986	1.344875082	1.636505832	1.83467772
AAEL000924	-0.334499356	3.434756724	8.89423883	0.00430311	0.068389141	0	-1.318103728	3.479959172	10.81045643	0.002045108	0.024708601	-1	-0.401175525	3.479959172	2.958143731	0.092804001	0.612309481	0	-0.488604024	3.479959172	4.347372047	0.043179282	0.367493278	0	-0.428324179	3.479959172	3.569442038	0.065765232	0.268613159	0	3.037994674	3.468472736	3.471280545	3.045237994	3.040713872	3.563012423	3.928686709	3.547728759	3.784613791	3.418624714	3.616410002	3.411681331	3.651375613	4.173145842	2.88147822	4.082051679	3.861841684	3.418439818	3.823025475
AAEL000925	0.161739733	2.225620221	1.43368312	0.236450687	0.591580435	0	0.577417911	2.255022155	1.744318518	0.193740381	0.454520669	0	-0.012102197	2.255022155	0.002226765	0.962586461	0.992565038	0	0.155262346	2.255022155	0.364485688	0.549270863	0.88425361	0	0.434257761	2.255022155	3.201209836	0.080793204	0.300970102	0	2.328479137	1.836035735	2.535215671	2.242165556	1.325215041	2.246757395	2.642265981	2.174622359	2.058519995	1.694495182	2.277788431	1.602830425	2.346646575	1.806031955	2.158334774	2.05467858	2.121419121	2.78669783	2.044070223
AAEL000915	0.15232076	3.08225709	1.018791808	0.317392681	0.674942235	0	0.453863689	3.180966336	0.915713559	0.344076212	0.618846723	0	-0.33784289	3.180966336	1.494800972	0.228286154	0.755679237	0	0.675031619	3.180966336	6.872398179	0.012137106	0.195090621	0	0.11667496	3.180966336	0.167152966	0.68473077	0.875672035	0	2.605573164	0.899938548	2.464145271	2.242165556	2.345162988	3.492236956	2.642265981	3.439570439	3.201987868	3.418624714	3.864501545	3.947656515	2.597275419	3.073116885	3.119277699	2.274784213	2.569481608	2.882526867	3.14729156
AAEL000931	0.371734841	3.955301831	6.328062537	0.015760465	0.149824001	0	1.415133399	3.991145037	8.897641395	0.00473848	0.044957484	1	0.238722712	3.991145037	0.758506333	0.388744799	0.839413549	0	0.85992167	3.991145037	9.98366913	0.00292553	0.083401782	0	0.316489017	3.991145037	1.319771656	0.257130333	0.563898175	0	4.130912965	4.341439053	3.609430983	3.641932004	3.13771817	3.59713932	3.880603261	4.103038629	3.633130264	4.079552499	3.030927951	3.206899737	3.343801157	3.991089984	4.362739358	3.756238532	3.507080067	4.012742137	3.235277312
AAEL000923	0.077669571	7.4936821	1.591261939	0.212626816	0.563211501	0	0.28535066	7.517671327	1.625320913	0.209355646	0.4738471	0	0.024923815	7.517671327	0.037169537	0.848049054	0.972049876	0	0.194982751	7.517671327	2.273607815	0.139075253	0.574943808	0	0.065444094	7.517671327	0.256949289	0.61487358	0.841375139	0	7.450626832	7.600729728	7.305700858	7.421264746	7.601663486	7.559455395	7.477437139	7.832424665	7.099920771	7.532763689	7.347557373	7.179789307	7.605206078	7.4845202	7.355032268	7.494746735	7.638614527	7.702635529	7.569368619
AAEL000930	-0.022020141	5.174545116	0.097248943	0.756370266	0.922530014	0	-0.112501218	5.184086149	0.228132849	0.635386916	0.829446703	0	-0.128904718	5.184086149	0.896744259	0.349070157	0.825922289	0	0.011052145	5.184086149	0.006651371	0.935387057	0.991446638	0	0.005351355	5.184086149	0.001541581	0.968866671	0.98939851	0	5.373309222	5.631863898	4.782944683	5.308021979	5.134565689	5.153113598	5.177673193	5.321577203	5.309293303	5.322737931	4.759936307	5.464602582	5.333054545	5.161556382	5.28764054	5.137345203	5.144328351	5.245735119	4.934942134
AAEL000934	0.089445546	5.3354064	1.714869238	0.195959299	0.540500552	0	0.329209203	5.354003294	2.033423087	0.161260688	0.408883177	0	0.004695464	5.354003294	0.00122261	0.972272554	0.994400372	0	0.257196839	5.354003294	3.714022111	0.060735945	0.424639508	0	0.0673169	5.354003294	0.259414607	0.613186966	0.84086695	0	5.345274895	5.441306123	5.39297991	5.488705653	5.074572807	5.04600109	5.346477399	5.403031776	5.267030875	5.286446806	5.407225249	5.180778282	5.149120197	5.044893146	5.277853078	5.296625821	5.480555348	5.756372285	5.430454285
AAEL000932	-0.264125223	0.485506877	0.580208244	0.449580681	0.77578917	0	-1.086485092	0.464338247	0.740521843	0.394377137	0.663343171	0	-0.278070047	0.464338247	0.134843223	0.715305218	0.940267831	0	-0.416455062	0.464338247	0.332244382	0.567415294	0.889380037	0	-0.391959983	0.464338247	0.310071191	0.580590278	0.821206839	0	1.241116487	1.141984953	0.922756327	0.271792199	-0.992647624	0.095407624	-0.41091879	0.986013666	0.250201608	0.319864408	0.019973941	0.934172612	0.294336219	0.999764308	0.372776424	1.070585402	0.240900979	-0.992647624	1.83467772
AAEL000933	0.169563766	1.883550853	0.963827757	0.330650022	0.685985872	0	0.520999626	1.898500874	0.860691537	0.35884354	0.631611411	0	-0.35506252	1.898500874	1.067626351	0.307392351	0.804692476	0	0.099576623	1.898500874	0.100898058	0.752327645	0.944427411	0	0.776485522	1.898500874	6.372178023	0.015457237	0.119567216	0	1.241116487	1.836035735	1.943427935	2.618372806	1.62200741	1.608199522	1.699569358	2.032928539	1.07391038	1.80123689	1.487380351	1.956922843	1.13181461	2.494552027	2.070353994	1.354327992	1.686728118	1.261974721	2.310284636
AAEL000936	-0.165237079	3.602383321	2.504408022	0.119431425	0.429687603	0	-0.676652497	3.617194771	3.434218891	0.070889185	0.252670757	0	-0.045559631	3.617194771	0.046022754	0.831172117	0.967754835	0	-0.356916039	3.617194771	2.731114579	0.105864086	0.521623621	0	-0.274176827	3.617194771	1.808188556	0.185939234	0.478117287	0	3.786310299	3.554695356	3.235558687	4.122391407	3.3948287	3.025210361	3.698444436	3.742391619	3.402707867	3.773559268	3.675345247	3.780311052	3.121883362	3.370270717	3.720186238	4.062476619	3.769061494	4.134525147	3.851146884
AAEL000937	0.030366796	2.828055373	0.070924695	0.791020445	0.93649688	0	0.045757878	2.859658958	0.013236678	0.908952891	0.967178249	0	-0.27033083	2.859658958	1.292829742	0.261969384	0.77743369	0	0.11918116	2.859658958	0.275827911	0.602209137	0.897824487	0	0.196907548	2.859658958	0.839119407	0.364875926	0.666702	0	2.941425185	2.489394986	2.729562025	2.847535775	2.49914579	2.409244715	2.246583609	2.901296616	3.010343024	2.636745361	2.422428558	2.860387957	3.039616591	2.790517126	2.596593715	2.87773881	2.910867811	3.097477321	3.357945925
AAEL000941	0.021926901	5.646376161	0.108640107	0.742986693	0.916168926	0	0.05781642	5.626103024	0.062363222	0.804015788	0.919155959	0	-0.077393458	5.626103024	0.328976317	0.569319653	0.907664894	0	0.05018951	5.626103024	0.139569887	0.710587214	0.932891287	0	0.085020369	5.626103024	0.417182259	0.52185814	0.782735523	0	5.862986737	5.96667742	5.841577195	6.170623871	5.747630438	5.315657848	5.127051926	5.395813952	5.642513822	5.799120731	5.407225249	5.849926519	5.315681163	5.435541025	5.154911585	5.417119905	5.697482574	5.775221387	5.834255434
AAEL000942	0.018367536	5.47565427	0.077973088	0.781141529	0.932691371	0	0.04275523	5.485704524	0.037197858	0.847991906	0.940593058	0	0.039923653	5.485704524	0.094805318	0.759675876	0.951205046	0	-0.084106039	5.485704524	0.429388905	0.515860373	0.870773281	0	0.086937616	5.485704524	0.477431569	0.4933875	0.765203994	0	5.731987024	5.764423469	5.547082684	5.370798039	5.290376065	4.943617934	5.346477399	5.306260193	5.382379331	5.340546797	5.540006854	5.191937424	5.578594551	5.558485207	5.316610726	5.664396103	5.551912794	5.737273651	5.646436654
AAEL000938	0.022080855	3.348692691	0.044485262	0.833755903	0.953298369	0	0.025261371	3.389226153	0.004855225	0.944779338	0.980780919	0	0.145005644	3.389226153	0.500422935	0.483219315	0.877471864	0	-0.406460574	3.389226153	3.669784027	0.062228124	0.428233272	0	0.286716302	3.389226153	2.001270818	0.164534903	0.449323888	0	3.254436368	3.278835192	3.05386854	3.045237994	3.22860897	2.97418387	3.752878327	2.817346334	3.710859344	3.636113224	2.985073972	3.590975761	3.309105207	3.399805052	3.567871284	3.459684509	3.418215795	3.707243777	2.953375766
AAEL000944	-0.228863039	6.998552069	6.358493426	0.015114682	0.146398346	0	-0.942167383	6.99100912	8.705777164	0.005167636	0.047968956	-1	-0.099881877	6.99100912	0.296280533	0.589100494	0.911056535	0	-0.271872317	6.99100912	2.157641397	0.149309169	0.589359681	0	-0.570413189	6.99100912	9.54231739	0.003552868	0.048277706	-1	7.243463945	7.22359134	7.235413621	7.016498302	7.313222143	7.14353513	7.192419699	6.891838903	7.213323052	7.426298553	6.780562998	7.232078121	6.5709887	6.605664976	7.208166674	7.320296372	7.398416721	6.956473516	6.959653654
AAEL000947	0.0016343	4.172069415	0.000335246	0.985459986	0.995258042	0	-0.044898606	4.155883699	0.020686777	0.886323057	0.958390173	0	-0.323174775	4.155883699	3.033356714	0.088885816	0.606358792	0	0.056408794	4.155883699	0.101475619	0.751643899	0.944188824	0	0.221867374	4.155883699	1.526325376	0.22352738	0.524320025	0	4.215939416	4.646411999	4.438218085	4.459267132	4.379911713	3.756622398	3.355657361	4.222084388	4.430619395	4.079552499	4.335635867	4.233402823	4.359433084	4.365042933	4.054188964	4.331405595	4.031217829	3.947765219	3.794344999
AAEL000948	-0.118201735	3.47167429	0.877752072	0.353034656	0.706796877	0	-0.478618204	3.534814827	1.134066133	0.292990633	0.568261078	0	-0.194681012	3.534814827	0.534146837	0.468924292	0.87486806	0	-0.063010732	3.534814827	0.060953835	0.80619686	0.958148407	0	-0.22092646	3.534814827	0.740317266	0.394441891	0.690758861	0	2.4028995	2.937452098	3.101480862	3.374216436	3.433554672	3.59713932	3.975219143	2.583236381	3.710859344	3.2403842	4.201718766	3.411681331	3.343801157	3.971554146	3.630739754	3.939097369	3.644009334	3.450064682	4.105783612
AAEL000939	0.041315918	3.467393303	0.171750214	0.680220517	0.890132008	0	0.149488101	3.455666581	0.178266124	0.675020034	0.852720862	0	-0.127326038	3.455666581	0.398538733	0.531264044	0.894928354	0	0.107563722	3.455666581	0.282206758	0.598055417	0.897784812	0	0.169250417	3.455666581	0.65273426	0.423686877	0.714779028	0	3.968876255	3.954224704	3.2776183	3.514275204	3.678928787	3.59713932	3.725918095	3.195393202	3.522514471	3.992118718	3.118482491	3.37298461	3.081336284	3.826853166	3.599647945	3.124238099	2.910867811	3.319180096	2.534944208
AAEL000950	-0.189279537	6.428925816	8.726713089	0.004655148	0.071370509	0	-0.778403001	6.436579988	13.52993174	0.000661681	0.011355821	-1	-0.23748026	6.436579988	3.763500463	0.059113635	0.52161277	0	-0.283222764	6.436579988	5.312929074	0.026175952	0.284688842	0	-0.257699977	6.436579988	4.517638966	0.039468235	0.200206292	0	6.273254302	6.55824459	6.46844438	6.935750349	6.338328606	6.113716819	6.457116596	6.624889574	6.61852859	6.624699483	6.389886112	6.554737404	6.366835641	6.206748082	6.458091503	6.811775535	6.588959555	6.826963608	6.755339235
AAEL000951	-0.060759669	9.571113068	1.223874648	0.2735589	0.632371593	0	-0.26808664	9.570248886	2.034513672	0.161150981	0.408759007	0	0.029066972	9.570248886	0.071761708	0.790099375	0.956473342	0	-0.109392432	9.570248886	1.014907533	0.319495987	0.767510928	0	-0.187761181	9.570248886	2.9961284	0.090801463	0.322294395	0	9.765714296	9.889395286	9.533556627	9.938870024	9.458626835	9.36684679	9.512350271	9.613010963	9.548199669	9.69597007	9.329955745	9.610644728	9.509960302	9.310279018	9.466021715	9.543833363	9.684324421	9.896817213	9.78405581
AAEL000943	0.106655351	1.237828399	0.181247193	0.672014025	0.887731943	0	0.38849706	1.272660049	0.193192176	0.662525156	0.845597266	0	0.195032065	1.272660049	0.140832491	0.709342407	0.938427865	0	0.079556624	1.272660049	0.023036514	0.880088511	0.979242373	0	0.113908372	1.272660049	0.054964723	0.815777669	0.930594816	0	0.873439643	1.96758707	0.693407021	0.271792199	0.951121062	1.137498533	1.000066406	1.264856483	1.481273209	0.581848781	1.34942231	-0.350701651	0.294336219	0.999764308	2.070353994	0.717026807	0.240900979	2.390052001	1.294314039
AAEL000955	0.037880211	4.94952569	0.241712856	0.624985921	0.867735584	0	0.118798209	4.978757125	0.190544116	0.664698848	0.846638574	0	0.0791333	4.978757125	0.250719154	0.619181796	0.914382784	0	-0.072018388	4.978757125	0.207272269	0.651257502	0.912446929	0	0.111683296	4.978757125	0.518631339	0.475413009	0.752126524	0	4.82890796	4.704147224	4.708024386	5.215277129	4.933089615	4.69844747	4.62718324	5.117327913	4.875236428	5.100378245	4.759936307	5.180778282	4.938260868	4.977934621	4.79204486	4.7537776	5.374326393	5.14305592	4.881405693
AAEL000949	-0.019453196	4.368673408	0.054400067	0.81646788	0.946381464	0	-0.105118712	4.374657912	0.123628439	0.726889016	0.880374804	0	-0.059225246	4.374657912	0.119489453	0.731313461	0.943473985	0	0.108626596	4.374657912	0.396191871	0.532469898	0.877456388	0	-0.154520062	4.374657912	0.788720831	0.37954255	0.679092475	0	4.353649245	4.104722016	4.723322934	4.693410461	4.475799263	4.422072854	4.817981168	4.434226636	4.519707395	4.295805663	4.474856642	4.337562128	4.216975046	4.349991169	4.121404358	4.882151765	3.744903213	4.095062114	4.128939848
AAEL000953	0.072503586	3.320126835	0.576639393	0.450970688	0.776316285	0	0.261296592	3.303547614	0.728611071	0.398173458	0.665936357	0	0.295960355	3.303547614	2.827046319	0.100107507	0.625357607	0	0.195066152	3.303547614	1.217549278	0.276121112	0.739132687	0	-0.229729915	3.303547614	1.680908053	0.201878624	0.498456162	0	3.213668106	3.060443087	4.034285808	3.600622211	3.772529328	3.212981648	3.127469925	3.018717526	3.165641572	3.349947825	3.118482491	3.333221271	3.121883362	2.918462505	3.284797029	3.36697771	3.256743765	3.284515622	3.27733647
AAEL000956	0.159161122	4.198060054	2.522939827	0.118103188	0.42769849	0	0.592963079	4.236564006	2.925074423	0.094587941	0.298050266	0	0.453648393	4.236564006	5.139838475	0.028588905	0.402069216	0	-0.016878702	4.236564006	0.006991318	0.933760313	0.991446638	0	0.156193388	4.236564006	0.618223231	0.436119941	0.724117367	0	4.215939416	4.412435403	3.958739557	4.032054593	3.54386071	4.127380051	4.226708367	4.489519707	3.760445513	3.606979782	4.008974764	4.560573607	3.732170074	4.103055601	4.381140643	4.36375372	4.164684386	4.153859111	4.545102523
AAEL000962	0.352249336	-0.301556023	0.457814636	0.50156652	0.804911142	0	1.780599471	-0.351058469	0.825726171	0.368693573	0.642281027	0	1.797972542	-0.351058469	2.314882959	0.135630916	0.670626169	0	-0.265249254	-0.351058469	0.058359856	0.810282278	0.958998207	0	0.247876183	-0.351058469	0.045774845	0.831620368	0.936794683	0	0.378774838	-0.992647624	0.693407021	0.271792199	-0.992647624	-0.992647624	-0.41091879	-0.992647624	-0.992647624	-0.41290868	0.609119211	-0.350701651	-0.426994011	-0.992647624	-0.992647624	-0.992647624	-0.065916082	-0.034344346	-0.992647624
AAEL000958	0.03623458	6.016146366	0.215393233	0.644458539	0.8749934	0	0.117152263	6.032839916	0.182936466	0.671045732	0.850223635	0	-0.011589302	6.032839916	0.005295532	0.942334096	0.99088059	0	0.01468237	6.032839916	0.00865008	0.92634096	0.990403023	0	0.114059194	6.032839916	0.525898964	0.472355373	0.750164615	0	6.159796726	6.386671254	5.848570275	5.925022754	5.858515933	5.856301809	6.025610299	6.120046431	5.726005924	5.830966515	5.732686163	6.274120918	6.220483573	6.247929585	5.678324523	5.618215744	5.852491135	6.293931852	6.263654927
AAEL000967	-0.237438031	2.69998235	3.060111196	0.085979665	0.368753771	0	-0.964294353	2.72354979	4.291690584	0.044474249	0.19123617	0	-0.083733668	2.72354979	0.099168846	0.754387772	0.949036277	0	-0.277965049	2.72354979	1.061891361	0.308679036	0.760717165	0	-0.602595636	2.72354979	4.958872212	0.031371469	0.176675044	0	2.83792494	2.489394986	3.147571937	2.442497397	2.172759525	2.246757395	2.998239149	2.980629306	2.528112291	3.31434319	2.937714614	2.241008531	3.039616591	2.918462505	2.828824893	3.489308584	2.569481608	2.51492599	2.463875109
AAEL000961	-0.166055611	4.637921026	2.341448516	0.132429506	0.448887389	0	-0.697706297	4.653889636	3.355718223	0.0740662	0.259301008	0	0.00443453	4.653889636	0.000416905	0.983806364	0.995644521	0	-0.197813378	4.653889636	0.810325368	0.37315407	0.802448303	0	-0.50432745	4.653889636	5.12470011	0.028811108	0.169484212	0	4.672233431	4.292089725	4.999477	4.435969616	4.905805383	5.04600109	5.095804043	4.67982362	4.770220273	4.434931607	4.616929366	4.2967963	5.225530196	4.709701199	4.647514413	4.989703463	5.12573904	4.384129168	3.905796821
AAEL000965	0.073937952	3.504488695	0.63244136	0.429980739	0.76383858	0	0.243576224	3.543830626	0.603751785	0.441502398	0.701603131	0	0.010058304	3.543830626	0.003028348	0.956375038	0.991652462	0	-0.064131307	3.543830626	0.122859847	0.727704247	0.937952751	0	0.297649227	3.543830626	2.833448333	0.099736135	0.341604631	0	3.544746312	3.278835192	3.358228593	2.775118617	3.54386071	3.528058657	3.582998478	3.411214628	3.402707867	3.546886244	3.586014248	3.162209012	3.161321944	3.666004137	3.720186238	3.36697771	3.590786803	3.7586631	3.434288735
AAEL014246	1.059259	5.68072	44.33588	9.09E-08	4.46E-05	1	3.933759	5.818042	96.9636	1.76E-12	3.30E-09	1	1.204856	5.818042	27.20956	5.25E-06	0.002942642	1	1.24675	5.818042	29.24952	2.80E-06	0.000669675	1	1.482152	5.818042	41.35098	9.52E-08	5.11E-05	1	3.893444	3.512228	4.438218	4.824781	4.233968	5.452438	4.817981	5.41736	5.004331	5.047145	5.594465	5.389044	4.48908	5.332104	4.872287	4.93693	4.998693	4.757136	5.108069
AAEL000970	-0.138243659	5.510445524	4.283656986	0.043331356	0.25561501	0	-0.573578945	5.544990997	6.024782495	0.018329849	0.110313255	0	-0.099169509	5.544990997	0.547651334	0.463393633	0.873698999	0	-0.184174598	5.544990997	1.871180242	0.178610955	0.629007594	0	-0.290234839	5.544990997	4.546687495	0.038870573	0.198167181	0	5.335807741	5.496812177	5.538459443	5.269001897	5.459414437	5.627762742	5.868077648	5.851201107	5.713471306	5.692216387	5.424506815	5.3890438	5.670299838	5.976221319	5.826675075	5.841372401	5.374326393	5.508588054	5.467258787
AAEL000973	-0.012734543	4.249301636	0.019579611	0.889243802	0.971940424	0	-0.097658219	4.290540863	0.09802329	0.755763465	0.89733661	0	0.305719307	4.290540863	3.001685093	0.090512611	0.610116209	0	-0.203456964	4.290540863	1.251147382	0.269687048	0.733735029	0	-0.199920562	4.290540863	1.196451446	0.280262708	0.589334646	0	4.174052488	4.07585236	4.009540684	3.721163881	4.399605853	4.789810542	4.567690525	4.120658491	4.383923711	4.331865036	4.008974764	4.121134181	4.48907977	4.190148973	4.601172639	4.264448571	4.08993584	4.416506682	4.009252724
AAEL000982	-0.042524434	4.01103627	0.304465916	0.583397233	0.847149955	0	-0.184983663	4.060048707	0.465903064	0.498623729	0.744519453	0	-0.047109091	4.060048707	0.086431764	0.770210698	0.952993722	0	-0.023984108	4.060048707	0.023564383	0.878733325	0.978629411	0	-0.113890464	4.060048707	0.555602835	0.460186477	0.741593391	0	3.786310299	3.468472736	3.79463147	3.641932004	4.046817226	3.756622398	3.997934381	4.030325006	3.899731199	3.773559268	4.201718766	3.921079127	4.216975046	3.931670482	4.226907005	4.176130714	4.218309161	4.494407379	4.456352275
AAEL000983	0.006091539	4.273475829	0.005960799	0.938747957	0.982526988	0	-0.007862741	4.290967637	0.00079117	0.977693421	0.991563292	0	-0.179570169	4.290967637	1.199151639	0.279728187	0.787931249	0	0.092417536	4.290967637	0.330761035	0.568278108	0.889752891	0	0.079289892	4.290967637	0.240644304	0.626293051	0.845777102	0	4.130912965	4.292089725	4.528074638	4.435969616	4.095929828	4.36379494	4.319801515	4.420065782	4.368016468	3.922880351	4.161056997	4.707774326	4.457743899	4.452197667	3.720186238	4.34767032	4.399459626	4.246823465	4.23945379
AAEL017071	1.056545	1.016124	15.07986	0.00028576	0.01207686	1	4.083375	1.100496	22.76762	2.23E-05	0.0009606	1	2.091107	1.100496	14.92837	0.000380235	0.0414345	1	0.3864161	1.100496	0.7501395	0.3913504	0.8134388	0	1.605852	1.100496	10.81763	0.002038833	0.03460076	1	-0.3799789	0.8999385	-0.3562538	0.2717922	0.4447164	0.09540762	0.002499153	-0.9926476	0.5041758	-0.000490069	0.8327045	1.462439	1.863492	1.14636	0.8663416	-0.06032334	0.240901	-0.03434435	0.6932022
AAEL000980	-0.142186713	2.427496236	1.000804171	0.32162624	0.678107342	0	-0.569624567	2.457290397	1.283292112	0.263710176	0.538040979	0	0.11007582	2.457290397	0.142721301	0.707492079	0.938085185	0	-0.227428319	2.457290397	0.611072292	0.438766757	0.838678148	0	-0.452272068	2.457290397	2.45659194	0.124532825	0.387833146	0	2.328479137	2.199389733	2.389391551	2.242165556	2.49914579	2.158092264	3.283531971	1.956496422	2.278700326	2.080946711	2.277788431	2.803321672	2.538580824	2.25702163	2.88147822	3.161517381	2.86677202	2.453839649	2.310284636
AAEL000986	-0.126774266	8.229887663	2.415564777	0.126401169	0.439873744	0	-0.53091697	8.220596685	3.313296024	0.075848791	0.262674121	0	-0.018415075	8.220596685	0.011945135	0.913489723	0.985653794	0	-0.264384128	8.220596685	2.463231806	0.124039015	0.552731756	0	-0.248117767	8.220596685	2.173326114	0.147874989	0.425182449	0	8.486481185	8.605188696	8.233005858	8.711237684	8.099934031	8.026669184	7.675373014	8.135144225	8.358057998	8.321445534	8.139657938	8.84331525	8.072861405	8.25900175	8.124760925	7.840502913	8.180196774	8.444436885	8.565338372
AAEL000987	-0.096663275	12.35962922	2.67632191	0.107730003	0.409301465	0	-0.411519623	12.36292315	4.307525773	0.044101709	0.190237349	0	-0.00930051	12.36292315	0.006602374	0.935624944	0.99033405	0	-0.144500384	12.36292315	1.593244507	0.21382377	0.668325813	0	-0.257718729	12.36292315	5.064060089	0.029720119	0.172214052	0	12.46558474	12.41945726	12.42293199	12.82977005	12.27995108	12.05613815	12.24035809	12.38268167	12.43463659	12.44945575	12.2795209	12.79434768	12.23548519	12.30190432	12.37123269	12.40383553	12.51690259	12.47587438	12.55281393
AAEL000993	-0.088217829	6.082592328	1.64771137	0.204811075	0.551967559	0	-0.384716774	6.075832722	2.516640871	0.120147611	0.343044586	0	0.026164739	6.075832722	0.0352499	0.851976639	0.974183557	0	-0.082139746	6.075832722	0.349683698	0.55746006	0.885851461	0	-0.328741767	6.075832722	5.371781496	0.025406445	0.15851136	0	6.196873781	6.326668896	6.40818886	6.156439791	6.363616963	6.290973285	6.240867925	5.712842374	6.107593343	6.272497084	6.092995325	6.193135596	6.503540293	5.900762451	6.382471252	5.812366909	5.869350503	5.737273651	5.71690087
AAEL000981	-0.285874286	3.728168898	8.19798348	0.005979453	0.082686451	0	-1.164566424	3.748431762	13.31152124	0.000722585	0.01203307	-1	-0.110099363	3.748431762	0.368787585	0.546933555	0.900136719	0	-0.44350088	3.748431762	5.692698464	0.021618047	0.257989245	0	-0.610966181	3.748431762	10.82197574	0.002035039	0.034600759	-1	3.5114954	4.341439053	3.87901769	3.045237994	3.646328673	3.815786142	3.997934381	4.011559179	3.760445513	4.220864952	3.703933955	3.947656515	3.808678798	3.91130741	3.934698088	4.15779931	3.884133514	3.653923861	3.851146884
AAEL000985	0.099471791	2.522535725	0.613614605	0.436889414	0.768010617	0	0.354370643	2.502853418	0.614793207	0.437386402	0.698367297	0	0.328796562	2.502853418	1.735227995	0.194882432	0.72386208	0	0.033103724	2.502853418	0.017245983	0.896145769	0.981870553	0	-0.007529642	2.502853418	0.000726917	0.978618159	0.99339143	0	2.328479137	2.871787265	3.05386854	3.045237994	2.703100195	2.623089709	2.905170375	2.728207519	2.135707921	2.163305642	2.277788431	2.860387957	2.760262067	2.25702163	2.596593715	1.973156986	1.876582431	1.933572705	2.138372952
AAEL000999	0.033693529	5.274039192	0.170732183	0.681115913	0.890384433	0	0.108312821	5.292657994	0.144939243	0.705337144	0.867596597	0	0.146954076	5.292657994	0.799058464	0.376466278	0.835721632	0	-0.04469427	5.292657994	0.072870307	0.788523854	0.951724385	0	0.006053014	5.292657994	0.001382616	0.970514745	0.989782224	0	5.41885548	4.88144348	5.314341404	5.159474051	5.576510269	5.375872368	5.432370554	5.480132166	4.983601739	4.849878242	5.151068566	5.088254522	5.350221199	5.347342642	5.008722699	5.346037507	5.530873687	5.391308001	5.538165422
AAEL001000	0.030324209	4.28751235	0.164712794	0.686475236	0.893022358	0	0.100499058	4.287465971	0.143481217	0.706751602	0.868401624	0	0.103536029	4.287465971	0.454690624	0.503808678	0.886457891	0	0.071857868	4.287465971	0.213220971	0.646636113	0.912446929	0	-0.074894839	4.287465971	0.247698179	0.621295068	0.843260194	0	4.462051254	4.722890022	4.322437392	4.482194397	4.166599444	4.459656711	3.952140524	4.285945058	4.162045716	4.141817131	4.279757722	3.750430831	4.235570789	4.010364813	3.909564673	4.062476619	4.430084793	4.416506682	4.767976894
AAEL000994	-0.090055804	4.443591264	1.176452269	0.282950444	0.641384655	0	-0.377209213	4.47807278	1.771643556	0.190355685	0.44931407	0	-0.28372795	4.47807278	3.039574068	0.088570336	0.606337971	0	-0.023577516	4.47807278	0.020823402	0.885950938	0.980321692	0	-0.069903747	4.47807278	0.180152709	0.673407281	0.87149102	0	3.993168691	4.389156004	4.782944683	4.032054593	4.379911713	5.082596026	4.7526977	4.489519707	4.643803508	4.719843419	4.586544668	3.999386075	4.769871993	4.173145842	4.872287372	4.500963797	4.546470979	4.317109176	4.196258686
AAEL001005	-0.075421972	8.119129444	0.843625613	0.362754915	0.713751472	0	-0.329937374	8.159971028	1.293478166	0.261851567	0.536611646	0	-0.159810957	8.159971028	0.912191986	0.344995803	0.82352778	0	-0.045080519	8.159971028	0.072704838	0.788758194	0.951724385	0	-0.125045899	8.159971028	0.554221768	0.460740938	0.741593391	0	8.071760968	7.408618147	8.195102267	8.191157443	7.932594175	8.084950692	8.308257694	8.11110567	8.831732837	8.499440984	8.093135314	8.124392211	8.593465152	8.519961504	8.400952444	7.698712042	8.010724907	8.032706269	7.740749633
AAEL000996	-0.345667271	2.996091063	7.5752124	0.008065991	0.098823717	0	-1.312973631	3.032899518	9.298243044	0.003959751	0.03956473	-1	-0.50952954	3.032899518	4.066939967	0.050150368	0.498513948	0	-0.152796071	3.032899518	0.343745223	0.560811698	0.886766766	0	-0.65064802	3.032899518	7.918343452	0.007413494	0.075644599	0	2.66726241	3.060443087	3.2776183	2.698873428	2.345162988	2.97418387	3.127469925	3.12729667	3.050762794	3.2403842	2.838060151	3.116089513	1.956104692	2.790517126	2.5321854	4.13923198	4.08993584	3.418439818	3.191955081
AAEL001001	0.074643503	2.336345612	0.273248019	0.603322663	0.858390231	0	0.261484677	2.379683178	0.308562406	0.581509116	0.797169109	0	-0.069386404	2.379683178	0.06769976	0.795986562	0.958702991	0	0.089552812	2.379683178	0.101271535	0.751885258	0.944188824	0	0.241318269	2.379683178	0.817510548	0.371063523	0.671604266	0	1.533863477	2.302672384	1.589896231	2.009459989	2.765144674	1.962523162	2.95245512	2.817346334	2.690413317	2.163305642	2.351920383	1.462438928	2.413502328	2.25702163	2.070353994	2.465711818	2.194594363	2.835407866	2.389122829
AAEL012162	1.046518	2.718981	22.26897	2.67E-05	0.002182843	1	3.810825	2.812245	31.73656	1.33E-06	9.78E-05	1	0.8421858	2.812245	4.518987	0.03944027	0.4579341	0	1.547498	2.812245	16.59345	0.000200719	0.01323497	1	1.421141	2.812245	12.94712	0.00083773	0.01992094	1	2.167026	1.530351	2.602949	1.38781	1.48123	1.736223	2.457948	1.875787	2.05852	2.800109	2.888748	2.617184	2.043129	1.401246	2.070354	1.070585	1.468048	1.841184	2.310285
AAEL001010	-0.10893092	0.545439526	0.113361322	0.737668479	0.913203634	0	-0.489710001	0.518577077	0.152188138	0.69842348	0.863706322	0	0.060634991	0.518577077	0.007321906	0.932216131	0.990171945	0	-0.277537735	0.518577077	0.173123099	0.679468406	0.91952301	0	-0.272807257	0.518577077	0.116267642	0.734817354	0.89852816	0	0.048714701	1.141984953	0.693407021	1.179150964	0.951121062	0.708566731	0.323454641	1.132161426	-0.451081671	0.319864408	0.344413152	0.092005198	0.96353819	0.65253248	1.76876	-0.452447714	-0.065916082	-0.435348609	-0.992647624
AAEL001014	-0.006373745	4.229649145	0.005818312	0.939483008	0.982526988	0	-0.050664856	4.249163257	0.029088427	0.865393567	0.950501751	0	0.036460076	4.249163257	0.045501802	0.832115536	0.967989554	0	-0.020258437	4.249163257	0.0134448	0.908243165	0.985803383	0	-0.066866495	4.249163257	0.156902703	0.694028474	0.878655957	0	4.562874253	4.2147486	4.08253805	4.412289693	3.831717618	4.402907268	4.14765145	4.120658491	4.519707395	4.220864952	3.938545865	4.189538089	4.140098266	4.103055601	3.88398563	4.314955412	4.717607047	4.26471851	4.492510127
AAEL001007	-0.179432962	4.102234934	3.062653562	0.085853006	0.368694399	0	-0.723390752	4.163097105	3.825568034	0.057145754	0.223019453	0	-0.248995133	4.163097105	1.390580009	0.244940793	0.765859324	0	-0.342586623	4.163097105	2.441374157	0.125673118	0.554650862	0	-0.131808996	4.163097105	0.393561056	0.533827617	0.791341357	0	3.700393262	3.636054202	3.984363714	3.469083057	3.860425385	4.729549149	4.582795278	4.285945058	4.44585469	4.367045058	4.181531131	3.292330843	4.376290521	4.50750672	3.661175609	4.557993727	3.927709719	4.866649004	4.058325379
AAEL001016	0.149447047	1.539516225	0.450589921	0.504947387	0.805802053	0	0.72572368	1.54625002	0.9342749	0.339284754	0.614809828	0	-0.051341775	1.54625002	0.014479664	0.904794075	0.984891892	0	0.762385177	1.54625002	2.497034664	0.121559642	0.548672192	0	0.014680277	1.54625002	0.001406571	0.970260534	0.989782224	0	0.378774838	0.608930836	1.589896231	2.345805933	2.172759525	1.962523162	1.000066406	1.498435505	1.798576829	1.316712014	-0.992647624	0.934172612	0.553435163	0.836569866	1.23341315	1.070585402	1.686728118	2.020399281	1.83467772
AAEL001020	0.116688611	5.328075593	2.355671522	0.130730212	0.446171438	0	0.424525463	5.360812072	2.720253366	0.106539158	0.319645953	0	0.139333227	5.360812072	0.871041307	0.355999099	0.830702477	0	-0.053487885	5.360812072	0.127015658	0.723329855	0.936191686	0	0.338680121	5.360812072	5.350119345	0.025686801	0.159904968	0	5.373309222	5.41849162	5.04888766	5.130741651	5.157881316	5.305373145	4.9519832	5.49371825	5.22349295	5.2302388	5.326789354	5.039667934	5.068435827	5.477697323	5.217691517	5.050584934	5.106907073	5.470544275	5.467258787
AAEL006496	1.043386197	1.7707861	16.06798624	0.00020753	0.009635153	1	3.646300163	1.864242407	20.93441786	4.17E-05	0.001502244	1	0.65718453	1.864242407	1.929065949	0.172178198	0.701818492	0	1.66219982	1.864242407	14.31236558	0.000484335	0.025167462	1	1.326915812	1.864242407	8.13104927	0.006719355	0.070748634	0	1.241116487	0.608930836	-0.992647624	0.935126832	1.62200741	2.330287417	0.807769114	1.132161426	1.594973536	-0.000490069	2.029368175	0.704116352	1.282497481	1.513576474	1.061520462	0.50135625	1.962894563	-0.034344346	1.294314039
AAEL001024	-0.023015729	4.059892842	0.068138949	0.795069735	0.93751995	0	-0.117295911	4.08956949	0.15051245	0.70000452	0.864702443	0	0.038155004	4.08956949	0.048226701	0.827241479	0.966377847	0	0.007068422	4.08956949	0.001638321	0.967905201	0.995853342	0	-0.162519337	4.08956949	0.860903256	0.358785034	0.662336057	0	4.063684131	4.016319894	3.906084092	3.32433642	4.419034766	4.030804564	3.997934381	4.347098363	4.302573298	4.141817131	4.161056997	3.894002926	3.85751961	3.931670482	4.503769116	4.101364689	4.303478937	3.902762314	3.958451929
AAEL001008	-0.100329691	2.184657003	0.460530717	0.500305585	0.804678765	0	-0.404680725	2.221837857	0.614822406	0.437375597	0.698367297	0	0.011051764	2.221837857	0.001423183	0.970085519	0.994296994	0	-0.109113394	2.221837857	0.129968957	0.72027014	0.936011896	0	-0.306619095	2.221837857	1.079683626	0.304710369	0.613355305	0	1.660607625	2.302672384	2.044331241	2.242165556	1.868038023	2.97418387	2.805681136	1.498435505	1.594973536	2.241215785	1.936050673	2.478251712	2.202854986	1.806031955	2.5321854	2.05467858	2.725770985	2.835407866	1.717358936
AAEL001030	0.0117512	3.919107603	0.014017585	0.90619808	0.975614623	0	0.000926268	3.943211649	5.95E-06	0.998066063	0.999919961	0	-0.267356579	3.943211649	1.867753257	0.179000672	0.707582937	0	-0.060863917	3.943211649	0.096427409	0.757694773	0.945808036	0	0.329146765	3.943211649	2.958606041	0.092779332	0.326073655	0	4.215939416	3.423348715	3.906084092	3.682091794	4.021619391	4.195792542	4.042319264	4.103038629	4.143476795	3.7201417	3.703933955	3.162209012	3.833305875	4.452197667	3.831425421	4.229767482	4.011101801	3.481011152	3.932364586
AAEL001015	-0.083645603	0.644870265	0.0759755	0.783890721	0.933660625	0	-0.414122454	0.646350709	0.147600936	0.702775904	0.866348189	0	-0.185192686	0.646350709	0.088936945	0.767002633	0.952063284	0	0.382457926	0.646350709	0.384159503	0.538732041	0.879657106	0	-0.611387693	0.646350709	0.891705791	0.350413506	0.655616135	0	1.0689595	0.243998733	-0.356253769	1.570067851	0.44471637	0.434319726	-0.992647624	1.386368031	0.504175813	1.316712014	1.026243556	0.430283713	0.294336219	0.194310148	0.866341551	0.717026807	1.468048339	-0.034344346	-0.356359781
AAEL001029	-0.165072223	3.566282066	2.035836959	0.159448703	0.491164021	0	-0.655887731	3.614915769	2.43944823	0.125818284	0.352401306	0	-0.158648072	3.614915769	0.420451647	0.520239561	0.890224243	0	-0.200309178	3.614915769	0.672377359	0.416850946	0.824776574	0	-0.296930481	3.614915769	1.552057968	0.219733293	0.520533237	0	3.544746312	2.937452098	3.507078046	3.105544511	3.355034474	3.528058657	3.975219143	3.696132548	3.371134431	3.773559268	3.96240623	3.411681331	2.996654434	3.931670482	3.831425421	4.15779931	4.011101801	4.033766663	3.609145988
AAEL001033	-0.071513787	3.809733491	0.580628111	0.449417595	0.77578917	0	-0.296975334	3.824489848	0.853069278	0.360958837	0.633702484	0	0.205878273	3.824489848	1.205705122	0.278436356	0.787157293	0	-0.265355906	3.824489848	2.018853986	0.162734728	0.607091165	0	-0.2374977	3.824489848	1.690884193	0.200571253	0.49694662	0	3.758235984	4.2147486	3.434572153	4.151288931	3.646328673	3.122148729	3.246070427	4.048849869	3.578882264	3.969406483	4.076124933	3.838276638	3.705738159	4.048158707	3.720186238	4.042632299	4.352267319	3.925439235	3.878730608
AAEL001036	-0.215116509	3.78591374	3.824671174	0.055742252	0.294198116	0	-0.887779804	3.808296414	5.472613629	0.024144238	0.129867662	0	-0.551337603	3.808296414	6.117072743	0.017514656	0.334010758	0	-0.175574435	3.808296414	0.617453026	0.436403825	0.837573489	0	-0.160867767	3.808296414	0.582899302	0.449443503	0.733095566	0	3.128503655	3.554695356	4.196547774	3.902070825	3.831717618	3.59713932	4.207346557	4.238316516	4.086291463	3.1624279	3.616410002	3.37298461	3.705738159	3.539035625	4.007573378	4.500963797	4.25298273	3.856310278	4.281393117
AAEL010697	1.028922	6.777853	46.59502	5.60E-08	2.98E-05	1	4.003515	6.887911	130.8616	1.73E-14	9.72E-11	1	0.9739636	6.887911	23.72498	1.62E-05	0.005632051	1	1.30487	6.887911	42.39402	7.29E-08	7.44E-05	1	1.724681	6.887911	70.06958	1.70E-10	9.56E-07	1	5.67306	6.164743	5.777066	5.608161	6.063775	6.942526	5.963492	6.902064	5.750753	6.181557	6.606002	6.00349	6.638921	6.133923	6.765294	5.354111	5.633129	5.560218	5.119676
AAEL001038	0.100693882	2.573134733	0.583129956	0.448447757	0.775349615	0	0.365490946	2.596327443	0.661964246	0.420453722	0.685522822	0	0.135841149	2.596327443	0.274128192	0.603326316	0.912695567	0	0.075679231	2.596327443	0.0852789	0.771704029	0.948310063	0	0.153970566	2.596327443	0.352172709	0.556066734	0.8053078	0	2.66726241	3.118217805	2.535215671	2.009459989	2.078160997	1.962523162	2.32053288	3.018717526	2.345210636	2.899569085	2.277788431	2.549389724	2.12520138	2.834438485	2.932277358	2.832226735	2.394180781	2.835407866	2.226887907
AAEL001039	-0.105343615	3.67779686	1.267684252	0.265234582	0.624172477	0	-0.431520978	3.668195199	1.613109369	0.211043108	0.476034534	0	-0.132367995	3.668195199	0.448489707	0.506716409	0.888035952	0	-0.016870458	3.668195199	0.007094613	0.933273945	0.991446638	0	-0.282282525	3.668195199	2.202070378	0.145288128	0.421038765	0	4.130912965	3.922145231	3.609430983	4.00064001	3.741998951	3.927297428	3.521615602	3.696132548	3.493482584	3.484180382	3.786450434	3.019176995	3.343801157	3.42874688	3.433265873	3.780404115	4.164684386	3.969750964	4.03399769
AAEL001041	-0.037951823	5.036771494	0.357910464	0.552197268	0.831151568	0	-0.174503002	5.06601696	0.602295012	0.442049973	0.702175049	0	-0.020103128	5.06601696	0.024012294	0.877595554	0.979354144	0	-0.106809012	5.06601696	0.681314771	0.413795861	0.823921366	0	-0.047590862	5.06601696	0.133342972	0.716822358	0.890862366	0	4.787837885	5.126362068	4.999477	5.130741651	4.877995189	5.263485089	5.197434618	4.998467689	5.214625448	5.025289035	5.108932466	5.203010912	5.21619735	5.435541025	4.832723929	5.099427699	5.162681181	5.011461986	4.908422232
AAEL001044	-0.09558525	5.623727091	1.83466575	0.181279127	0.52116017	0	-0.402473989	5.641169968	2.824758407	0.100240604	0.308077913	0	-0.092530305	5.641169968	0.440078514	0.510707651	0.888786129	0	-0.104056711	5.641169968	0.560244265	0.458330921	0.850907366	0	-0.205886973	5.641169968	2.283619588	0.138230576	0.410015851	0	5.326278051	5.591639616	5.476608936	5.98243432	5.815178994	5.315657848	5.457172023	5.533725312	5.62254035	5.818312431	5.231819354	5.997142148	5.392264888	5.399444653	5.79956906	5.908694955	6.022906057	6.010821484	5.827193908
AAEL001046	0.047773248	2.935764646	0.1333763	0.716398805	0.905962475	0	0.124315694	2.945349831	0.071675402	0.790222577	0.913754836	0	0.278747641	2.945349831	1.253329287	0.269275903	0.783870631	0	-0.121202359	2.945349831	0.210119529	0.649035633	0.912446929	0	-0.033229589	2.945349831	0.013386255	0.908442244	0.968947061	0	3.037994674	2.65469675	3.235558687	2.442497397	3.471268247	3.563012423	3.521615602	2.583236381	3.272043631	3.2403842	2.674347573	2.968164825	2.810740956	2.600098694	3.502137868	2.686384719	2.330671188	2.102295637	1.83467772
AAEL001047	-0.147290353	5.710836179	1.857118275	0.180035118	0.519038394	0	-0.610572283	5.728864801	2.779321374	0.102925782	0.313157759	0	-0.291447816	5.728864801	1.849289382	0.18111791	0.709109266	0	-0.299923899	5.728864801	2.027840542	0.161823641	0.606629228	0	-0.019200567	5.728864801	0.00840458	0.927390714	0.975804285	0	5.227350108	5.709096641	5.777065595	5.916631368	5.974673783	5.746552945	4.963569916	5.707022229	5.934788619	5.87440168	5.813619228	6.460989417	5.635714959	5.054209918	6.354806328	5.591147729	5.950812899	6.127879838	5.875913784
AAEL001048	0.019869101	3.814202895	0.035477142	0.851313064	0.961774459	0	0.042630875	3.884942343	0.01395216	0.906535978	0.966742025	0	-0.160316217	3.884942343	0.569444229	0.454688275	0.870396598	0	0.155051511	3.884942343	0.555280331	0.460315857	0.851830529	0	0.047895581	3.884942343	0.055433407	0.815008577	0.930420859	0	3.813848709	3.000257832	2.788931712	3.272669891	3.54386071	3.815786142	3.77934397	4.254368042	3.402707867	3.874803632	3.864501545	3.624307893	4.289961718	3.737145938	3.630739754	4.022511208	4.164684386	4.432426969	4.03399769
AAEL001031	-0.042070821	3.134338459	0.085196241	0.771505923	0.930130553	0	-0.409512126	3.129483319	0.835730651	0.365836549	0.638890529	0	-1.05664518	3.129483319	14.80859782	0.000398454	0.042799569	-1	0.102644567	3.129483319	0.152540896	0.698091929	0.926935267	0	0.544488486	3.129483319	5.183188838	0.027962801	0.166766457	0	3.370253509	2.871787265	3.507078046	3.32433642	3.314111383	3.379104508	2.583404793	3.12729667	3.463854458	2.992612645	2.985073972	2.681935391	2.653675143	2.745216528	2.774176874	3.459684509	3.150406313	3.248997696	3.235277312
AAEL001052	-0.033317379	6.787220294	0.103471282	0.749290646	0.919552142	0	-0.164646723	6.775322894	0.291620454	0.592034527	0.802826571	0	-0.379853762	6.775322894	4.616387464	0.037476344	0.449254673	0	0.079762241	6.775322894	0.201235961	0.6560298	0.91333149	0	0.135444798	6.775322894	0.608017658	0.439905029	0.726636357	0	6.665937678	6.421510221	6.706443706	7.741752953	7.098061165	6.227026889	6.801804219	6.858098	7.195406573	6.576669483	6.060201098	6.666957855	6.337007733	6.147044737	6.22329705	6.75802674	7.251828332	7.295845838	6.866286773
AAEL001054	0.771221031	0.988369627	5.549034124	0.022193241	0.181338548	0	2.523639191	1.067455627	4.978680808	0.031053047	0.152868159	0	-0.078644913	1.067455627	0.01287162	0.910211597	0.985523241	0	1.212215298	1.067455627	4.427380386	0.041390102	0.359568506	0	1.390068806	1.067455627	4.423298856	0.04147939	0.205638105	0	-0.3799789	0.243998733	0.420576271	-0.226120676	0.951121062	1.137498533	0.002499153	0.986013666	0.504175813	-0.000490069	2.029368175	0.092005198	0.96353819	-0.104227683	1.525777074	0.50135625	-0.992647624	-0.435348609	0.420390646
AAEL001032	0.035776614	3.493637432	0.073454852	0.787432894	0.935379787	0	0.102924647	3.515539093	0.052051373	0.820637972	0.928265338	0	-0.022905907	3.515539093	0.00773694	0.93032641	0.990171945	0	-0.141825035	3.515539093	0.288879398	0.593774549	0.896251417	0	0.267655589	3.515539093	1.089341236	0.302584498	0.610567626	0	3.758235984	4.18801858	2.953653718	2.847535775	3.183879225	3.256339814	3.641875912	3.913884058	3.522514471	3.277837576	3.838950832	2.743904813	3.705738159	2.790517126	3.857944871	3.681213827	3.290516383	3.570056492	3.357945925
AAEL001061	-0.023424295	8.006479998	0.11513581	0.735701577	0.912169717	0	-0.119450173	8.062387428	0.245180469	0.623068653	0.82042733	0	0.110251615	8.062387428	0.624984165	0.433640239	0.860990278	0	-0.171910479	8.062387428	1.517572289	0.224836323	0.683202761	0	-0.057791309	8.062387428	0.173167313	0.679429834	0.873504159	0	7.904131378	7.291083211	7.754139502	7.620410444	7.94269764	7.942896917	7.82895821	8.144863889	7.82023014	7.995875884	7.933300723	7.939792433	8.122413604	8.281983842	7.719203192	8.33342119	8.438302036	8.450312969	8.49578717
AAEL001050	0.175065531	0.202418829	0.208519147	0.64978197	0.876499226	0	0.810076617	0.269178574	0.387558409	0.536949407	0.769314517	0	0.846975928	0.269178574	1.019288622	0.318466063	0.809599088	0	0.134139016	0.269178574	0.033516273	0.85562002	0.97182598	0	-0.171038327	0.269178574	0.056366342	0.813487828	0.929745317	0	-0.992647624	0.243998733	-0.356253769	-0.226120676	-0.992647624	0.434319726	-0.992647624	-0.112656948	-0.058241986	-0.992647624	1.34942231	-0.350701651	0.553435163	-0.104227683	0.043689462	0.50135625	-0.456115015	1.522135414	-0.356359781
AAEL001060	-0.074222331	0.916009488	0.069297932	0.793374497	0.937147758	0	-0.52894291	0.947783443	0.313419525	0.578561626	0.794831786	0	0.282943159	0.947783443	0.301799009	0.585664586	0.910833434	0	-0.097117975	0.947783443	0.034171416	0.854231964	0.971221828	0	-0.714768093	0.947783443	1.316565986	0.257700122	0.564596169	0	0.378774838	0.243998733	1.943427935	0.271792199	-0.34241743	1.736222799	1.458833835	-0.112656948	1.357839471	0.995572664	1.026243556	1.462438928	0.96353819	1.617789211	0.372776424	1.070585402	0.493772709	-0.034344346	0.693202166
AAEL001068	0.041162681	3.585136178	0.10474969	0.747466412	0.918886909	0	0.059726322	3.616290937	0.0211894	0.884960187	0.957654564	0	-0.590117163	3.616290937	5.864712483	0.019842064	0.347813263	0	0.298861743	3.616290937	1.667239094	0.203686749	0.659043459	0	0.350981742	3.616290937	2.358511419	0.132096947	0.401099838	0	3.544746312	3.22725769	4.08253805	2.775118617	3.3948287	3.844482362	3.283531971	3.547728759	3.659508023	3.692672434	3.586014248	2.968164825	3.343801157	4.334780711	2.981348467	3.429439363	3.792821892	3.570056492	3.641710912
AAEL001071	-0.195143912	1.36310522	0.93357413	0.338290049	0.694048165	0	-0.779222442	1.377000382	1.270412268	0.266084469	0.540585406	0	-0.408124548	1.377000382	1.066492178	0.307646244	0.804900104	0	-0.145272589	1.377000382	0.128727421	0.721551571	0.936011896	0	-0.225825305	1.377000382	0.32404148	0.572219323	0.815670521	0	2.078976354	1.34919678	1.294550374	0.271792199	1.150259656	1.608199522	1.321507458	1.790294272	1.700363947	1.694495182	1.196863502	0.704116352	1.418919923	0.999764308	2.070353994	0.717026807	1.344875082	1.636505832	0.922537894
AAEL001074	-0.297207013	1.615658508	2.06318175	0.156725746	0.486900025	0	-1.244833836	1.609653996	2.925876048	0.094544243	0.297996231	0	0.242263714	1.609653996	0.341109595	0.56231176	0.90358918	0	-0.631655179	1.609653996	2.30471459	0.136470194	0.570480989	0	-0.85544237	1.609653996	3.971771122	0.052789349	0.236170345	0	1.394902686	1.691274347	1.717610749	1.731862192	2.261535023	1.608199522	1.458833835	1.699413976	1.222848503	1.694495182	2.029368175	0.704116352	1.418919923	2.834438485	1.23341315	2.34127411	2.044333099	1.261974721	1.717358936
AAEL001076	-0.011691391	2.225969708	0.005132164	0.943156649	0.983329911	0	-0.354811606	2.194978543	0.438395418	0.511512926	0.752982429	0	0.133837993	2.194978543	0.222958978	0.639237486	0.918771514	0	0.580540681	2.194978543	3.677995347	0.061948118	0.426829759	0	-1.069190281	2.194978543	9.268625046	0.00401239	0.051478924	0	2.167026261	3.000257832	2.044331241	2.533113511	2.989650856	2.687863973	2.522039574	2.105514301	2.469684108	2.693280273	1.34942231	1.462438928	2.346646575	2.04907805	1.876450289	2.274784213	1.581527628	1.522135414	1.717358936
AAEL001077	0.146158692	3.208183531	1.822348515	0.182726649	0.523712843	0	0.53318561	3.282464107	1.905389037	0.174775553	0.427818686	0	0.2272227	3.282464107	0.899425032	0.34835833	0.825277091	0	0.09590064	3.282464107	0.199820678	0.657161179	0.913807717	0	0.21006227	3.282464107	0.963431667	0.331941414	0.639277698	0	2.783250265	2.574412076	2.535215671	2.698873428	2.765144674	2.809290819	2.522039574	2.859932021	2.925938838	2.080946711	3.616410002	3.162209012	3.705738159	3.641488667	3.433265873	2.78523201	3.669901972	3.353031172	3.73521472
AAEL001080	-0.176745895	3.631569682	2.571527484	0.11469961	0.420764109	0	-0.777190964	3.610264267	3.637638216	0.063337832	0.236397186	0	-0.37695959	3.610264267	2.471506279	0.12342678	0.655578571	0	-0.355667529	3.610264267	2.117504787	0.15305375	0.594420517	0	-0.044563845	3.610264267	0.040611083	0.841262851	0.942518169	0	4.108849622	3.855763628	3.85143377	3.832405938	3.860425385	2.687863973	3.830861826	3.764976564	3.80838386	3.121811001	3.201026156	3.292330843	2.810740956	3.971554146	2.981348467	3.85056314	4.070627494	4.191766682	4.437927741
AAEL001062	0.451914068	1.457356178	4.261199487	0.043863079	0.257384807	0	1.494081338	1.522040628	3.943578772	0.053600116	0.213942994	0	0.614670459	1.522040628	2.475343922	0.123144007	0.655532363	0	0.749271646	1.522040628	3.610885917	0.064278043	0.434302742	0	0.130139233	1.522040628	0.067787967	0.79585674	0.92194213	0	0.873439643	1.141984953	1.589896231	-0.226120676	0.951121062	2.246757395	1.806377464	0.184023083	1.700363947	1.694495182	1.026243556	1.306898221	2.043129074	1.40124575	1.525777074	0.904609853	-0.065916082	0.754764916	1.294314039
AAEL001084	0.221444357	-0.012355786	0.316997479	0.5757733	0.844085444	0	0.763897187	0.034515122	0.295622624	0.589512894	0.801322346	0	0.317815693	0.034515122	0.12779141	0.722522289	0.941483701	0	0.394600839	0.034515122	0.274552437	0.603047057	0.897824487	0	0.051480656	0.034515122	0.004230474	0.94844893	0.982953904	0	-0.992647624	-0.245689507	0.083827794	-0.992647624	-0.34241743	-0.992647624	-0.41091879	-0.112656948	-0.451081671	-0.000490069	0.019973941	0.704116352	-0.426994011	0.194310148	0.372776424	-0.060323337	0.708861996	0.754764916	-0.992647624
AAEL001065	0.382728373	2.560515398	5.844522192	0.019069407	0.167585039	0	1.500663166	2.560886823	7.214468857	0.010311224	0.076644489	0	0.370366681	2.560886823	1.314875492	0.258001243	0.773865833	0	0.385150994	2.560886823	1.470417596	0.232053127	0.693440973	0	0.745145491	2.560886823	5.196666101	0.027771185	0.165976457	0	2.078976354	2.802990556	2.788931712	2.916490983	2.824630528	2.555269931	1.699569358	2.531484094	2.584265988	2.241215785	2.422428558	2.241008531	2.810740956	2.121774125	2.46476669	1.973156986	2.455012076	2.51492599	2.044070223
AAEL013812	1.023546	1.949974	26.43744	3.96E-06	0.000513519	1	3.541796	2.055138	30.58737	1.87E-06	0.000125045	1	1.205709	2.055138	11.59421	0.001466391	0.09423353	0	1.417666	2.055138	15.69786	0.000282264	0.01703298	1	0.9184207	2.055138	5.383556	0.02525545	0.1579204	0	1.06896	0.6089308	0.9227563	0.2717922	1.325215	1.853806	2.168638	1.132161	0.9078075	2.241216	2.117015	0.7041164	1.131815	1.972524	1.525777	1.070585	1.061637	1.841184	0.4203906
AAEL001088	0.137394687	4.03864321	2.136350579	0.14970175	0.476111313	0	0.510325337	4.069534579	2.488214131	0.122201087	0.346647529	0	0.164514277	4.069534579	0.763433604	0.387222188	0.837575995	0	0.193314103	4.069534579	1.068369802	0.307226075	0.760717165	0	0.152496957	4.069534579	0.679262884	0.414494264	0.708811784	0	3.577248098	4.435345122	4.05861365	4.122391407	3.433554672	3.927297428	4.337720412	3.933955286	4.046868496	3.384694886	3.838950832	3.750430831	4.120221487	4.010364813	4.121404358	3.981407058	4.489451217	3.925439235	3.984075917
AAEL001090	-0.051090817	2.310067373	0.106868023	0.745015948	0.917668373	0	-0.244786002	2.331413915	0.214174047	0.645903006	0.835786874	0	-0.499516006	2.331413915	2.594169595	0.114744817	0.646379175	0	0.073908673	2.331413915	0.058667335	0.809793046	0.958998207	0	0.18082133	2.331413915	0.361620606	0.550838026	0.801998445	0	1.884904548	2.39905243	1.589896231	2.618372806	2.703100195	2.809290819	2.522039574	3.055825999	1.798576829	1.993599993	2.351920383	1.956922843	2.653675143	2.04907805	2.319671344	2.524124248	2.455012076	2.253336354	2.138372952
AAEL001091	-0.036385833	7.365392398	0.326574723	0.570079788	0.840227316	0	-0.170771173	7.379562997	0.569674521	0.454597687	0.711792635	0	0.021490427	7.379562997	0.027047159	0.870157415	0.977474705	0	0.052923218	7.379562997	0.164085119	0.687477798	0.923371366	0	-0.245184818	7.379562997	3.523091455	0.067473795	0.272125719	0	7.261076721	7.501098938	7.462066663	7.214323813	7.659982651	7.286336105	7.692881376	7.342113635	7.219984781	7.32259061	7.232073636	7.470679026	7.23653684	7.367944164	7.37353149	7.578101016	7.475683408	7.502261662	7.180752083
AAEL001092	-0.09094768	5.258457354	1.88826945	0.175135632	0.513366786	0	-0.389729653	5.286351293	3.081218967	0.086489309	0.284179159	0	-0.091790209	5.286351293	0.505802814	0.480890776	0.877383656	0	-0.214638386	5.286351293	2.691316977	0.108361667	0.526515735	0	-0.083301058	5.286351293	0.446948913	0.507443453	0.775057857	0	5.09892128	4.898031249	5.363990455	5.269001897	5.300887077	5.175873748	5.255144911	5.235247057	5.292536602	5.201291671	4.826452901	5.100149737	5.197348559	4.997384828	5.277853078	5.37806281	5.544933793	5.95129164	5.827193908
AAEL001082	-0.099690705	10.62893858	1.127047805	0.294468259	0.652402437	0	-0.42417649	10.60801442	1.746611387	0.1934536	0.454077661	0	-0.153413745	10.60801442	0.685098531	0.412512616	0.852678012	0	-0.024940063	10.60801442	0.018128101	0.893538841	0.981735396	0	-0.245822681	10.60801442	1.758431266	0.191983307	0.485538674	0	11.27826845	11.01412299	10.68485876	10.6702463	10.82876194	10.76939865	10.53120592	10.34195885	10.48180058	10.74275479	11.00294527	10.70548556	10.38822547	10.67255617	10.34472037	10.36257534	10.31125025	10.55232967	10.66092571
AAEL001086	-0.093382964	3.827535066	0.644488821	0.425647494	0.760818239	0	-0.383832887	3.833350289	0.887168088	0.351629509	0.625831851	0	0.120246202	3.833350289	0.258870521	0.613558322	0.913892711	0	-0.078222011	3.833350289	0.109861155	0.741949638	0.940957139	0	-0.425857079	3.833350289	3.326808792	0.075275849	0.28914994	0	4.195147963	3.468472736	3.765369027	4.412289693	3.646328673	3.663062789	3.880603261	3.719447484	4.066714634	3.2403842	3.914284234	3.999386075	3.651375613	4.048158707	3.397556362	3.804171576	4.270011937	4.351008312	4.260575846
AAEL017334	1.00498	6.449391	30.14474	3.48E-06	0.000469251	1	3.793441	6.59234	63.99343	5.58E-10	1.39E-07	1	1.044869	6.59234	14.73257	0.000410495	0.04346599	1	1.677694	6.59234	37.50857	2.62E-07	0.000155063	1	1.070878	6.59234	15.08119	0.000358253	0.01155469	1	4.828908	4.993742	5.036693	4.234663	5.41172	6.857089	5.974987	6.057385	4.886447	5.991748	6.009568	6.2042	5.891634	5.30894	6.6898	6.316587	5.599843	5.34159	4.782653
AAEL001099	-0.227136406	4.540652545	7.335640642	0.009062602	0.106133296	0	-0.910559255	4.592789636	9.528265409	0.003575046	0.036779392	-1	-0.33450481	4.592789636	3.860055	0.056083606	0.513739944	0	-0.393466157	4.592789636	5.255341539	0.026953354	0.286147968	0	-0.182588289	4.592789636	1.166796074	0.28622129	0.595344002	0	4.152643965	4.316975386	4.612661213	4.17961898	4.119873069	5.094590925	5.074589667	4.771907569	4.630530558	4.60665716	4.902424784	4.39662918	4.504496111	5.072664883	4.632231958	5.000030468	4.754375015	4.553834338	4.579128323
AAEL001100	-0.033556373	4.409101439	0.080665053	0.777646654	0.931840455	0	-0.142814415	4.443836467	0.12762146	0.722698971	0.878407289	0	0.005538205	4.443836467	0.000546708	0.981456406	0.995644521	0	0.194008741	4.443836467	0.710483131	0.404055769	0.819796622	0	-0.34236136	4.443836467	2.318501479	0.135333692	0.406316956	0	4.108849622	4.292089725	3.765369027	4.860218533	4.277194451	3.630477565	3.880603261	3.933955286	4.603612605	4.515530315	4.119215873	4.855441572	3.678812927	4.452197667	4.452484864	4.515434018	4.859370183	4.6658132	5.220132776
AAEL014662	0.9945285	2.099097	18.72201	7.19E-05	0.004509486	1	3.7122	2.187684	24.28467	1.34E-05	0.000622995	1	1.234564	2.187684	11.6156	0.001453267	0.09423353	0	1.175179	2.187684	9.527219	0.003576704	0.09650222	0	1.302457	2.187684	5.784803	0.02064674	0.1413905	0	1.241116	0.2439987	0.08382779	1.731862	2.345163	2.55527	1.584217	3.018718	0.5041758	1.9936	2.029368	0.7041164	1.658263	1.714979	2.532185	0.2476801	0.4937727	0.5364471	0.08367151
AAEL001102	0.218098256	4.990403705	4.24854012	0.044821394	0.260182955	0	0.826258786	5.015325815	5.186218389	0.027919603	0.142182226	0	0.096996527	5.015325815	0.205366914	0.652754695	0.92184584	0	0.438084784	5.015325815	4.4829859	0.040194341	0.353907272	0	0.291177475	5.015325815	1.971030031	0.167686218	0.453612281	0	4.907698726	4.586269601	5.363990455	4.993856403	4.806029839	4.903270129	4.892611264	5.017403461	4.302573298	4.313948007	4.864938867	4.950493378	5.253171864	4.685923194	4.972774161	4.765931616	4.892736536	5.063505081	5.096369081
AAEL001103	-0.072947604	5.312151689	0.881215428	0.352094299	0.70642078	0	-0.324369636	5.285499818	1.492851635	0.228584507	0.500025824	0	-0.081030934	5.285499818	0.272752618	0.604233691	0.912910855	0	-0.230476534	5.285499818	2.227224077	0.14306753	0.580686984	0	-0.012862168	5.285499818	0.00733212	0.932168984	0.977636392	0	5.579895759	5.791311042	5.458439148	5.998426564	5.214573286	4.759994463	4.963569916	4.959833815	5.309293303	5.434749874	5.119582425	5.464602582	4.960788814	5.347342642	5.133362812	5.32975426	5.495111986	5.3160726	5.732102956
AAEL001094	0.21753358	6.259221913	8.615674575	0.004905096	0.073975761	0	0.834624488	6.302077615	10.36237458	0.002480718	0.02861622	1	0.223466428	6.302077615	2.236009991	0.142301214	0.678588329	0	0.379742766	6.302077615	6.552258312	0.014161756	0.208871942	0	0.231415294	6.302077615	2.339960839	0.133586415	0.403491368	0	6.138174008	5.902359204	5.923336766	6.305284878	6.232494745	6.50831087	6.292312434	5.641401316	6.274750779	6.422168844	6.654411379	6.022366459	6.196954437	6.423549891	6.462418688	5.584300622	5.863752576	5.6514604	5.975082586
AAEL001105	0.019399786	5.490928387	0.041490037	0.839430084	0.956201198	0	0.052467731	5.507781667	0.029732888	0.863925514	0.949938235	0	0.116001608	5.507781667	0.42539988	0.517806828	0.889631717	0	-0.171235898	5.507781667	0.958376528	0.333198899	0.776690533	0	0.107702022	5.507781667	0.381445281	0.540163465	0.796081025	0	5.611623787	5.571098939	5.011989218	6.170623871	4.973072203	5.498306679	4.792221182	5.045349113	5.421437835	5.584245523	5.787142822	5.911977302	5.54916325	5.665704469	5.29736205	5.424806024	5.678476116	5.6514604	5.529490349
AAEL001106	-0.323928926	0.772747358	1.30473042	0.258445059	0.617401537	0	-1.471089174	0.754812023	2.401894629	0.128687766	0.357788328	0	-1.190839472	0.754812023	4.531274262	0.039186456	0.455942521	0	0.510586179	0.754812023	0.927942211	0.340909093	0.781311844	0	-0.790835881	0.754812023	2.031770614	0.161427086	0.444347909	0	1.241116487	1.141984953	1.120597142	-0.992647624	1.325215041	1.312025391	1.169720848	0.823374569	0.907807457	1.165059527	1.34942231	0.092005198	0.96353819	0.441537672	-0.383358995	1.219421131	0.708861996	0.536447074	1.12036861
AAEL001109	-0.129925842	6.166200435	2.796102776	0.100341884	0.396590985	0	-0.55220722	6.16877727	4.291073405	0.044488838	0.19123617	0	-0.388696468	6.16877727	6.287274349	0.016111603	0.320064839	0	-0.18814971	6.16877727	1.474312668	0.231446236	0.692364754	0	0.024638959	6.16877727	0.026338832	0.871853466	0.955576766	0	6.288056868	6.308170527	6.216087068	6.552779743	6.076065636	6.188372539	6.121820792	6.133127052	6.369673332	6.210899271	6.166735013	6.279361668	5.926388183	6.084763616	5.806393458	6.083968454	6.446432652	6.485421404	6.57318083
AAEL001095	0.44320942	1.894320072	4.511555303	0.038313351	0.240182142	0	1.793077088	1.899212356	6.525645455	0.014345643	0.094724164	0	0.102096044	1.899212356	0.068559123	0.794725594	0.958109566	0	0.841233132	1.899212356	3.980332385	0.052545815	0.402208643	0	0.849747912	1.899212356	4.439555124	0.041125012	0.204801667	0	1.985201318	2.39905243	0.420576271	2.242165556	2.261535023	1.137498533	2.390875783	2.980629306	1.357839471	0.803490711	1.936050673	0.934172612	1.282497481	0.65253248	1.386988462	1.354327992	0.896005358	1.933572705	1.717358936
AAEL001113	0.058565327	8.654604837	1.007387625	0.320054472	0.677179638	0	0.206172813	8.656588924	0.945034457	0.336549217	0.611486727	0	0.264166721	8.656588924	4.661966312	0.036594108	0.444034882	0	-0.00789172	8.656588924	0.00415119	0.948933586	0.99390197	0	-0.050102187	8.656588924	0.16709426	0.684783059	0.875672035	0	8.593633956	8.961438234	8.771901667	8.825461659	8.859144406	8.808459749	8.693739481	8.784606101	8.390900071	8.89401626	8.340785772	8.782790808	8.722664515	8.178218291	8.729200828	8.597611812	8.481890749	8.275997958	8.15164554
AAEL001114	-0.097417004	4.07161751	1.560834681	0.216989696	0.56796839	0	-0.410175923	4.090175559	2.183622487	0.14694224	0.386067347	0	-0.06045113	4.090175559	0.140481465	0.709687843	0.938446789	0	-0.166216275	4.090175559	1.093150504	0.301751385	0.757262613	0	-0.183508517	4.090175559	1.307024587	0.259405558	0.5668488	0	3.968876255	3.985606354	4.322437392	3.867658838	4.255743312	3.927297428	4.187721361	3.809112668	4.162045716	4.295805663	4.076124933	4.415792744	4.376290521	4.138526327	4.24711232	4.120422572	3.990701316	3.879723246	4.361782419
AAEL001104	0.187305439	3.361106904	2.734606842	0.104061186	0.402533982	0	0.708712413	3.355211147	2.99274155	0.090978029	0.292841238	0	0.042557801	3.355211147	0.031104603	0.860854456	0.97547439	0	0.497335563	3.355211147	4.561348378	0.038572682	0.348495673	0	0.168819049	3.355211147	0.515862101	0.476586687	0.752138494	0	3.442602237	3.423348715	3.641996181	3.514275204	3.710808496	3.417809469	3.127469925	2.68148392	3.371134431	3.080017386	3.985878386	3.411681331	2.653675143	2.438734313	3.119277699	3.23330485	2.569481608	3.540981129	3.27733647
AAEL001119	-0.076201982	4.271710793	0.958676982	0.331934073	0.686877697	0	-0.32833919	4.296098709	1.519784465	0.224504622	0.494280086	0	0.087405772	4.296098709	0.324598295	0.571890679	0.908691374	0	-0.229232149	4.296098709	2.202069743	0.145288185	0.584682225	0	-0.186512813	4.296098709	1.476903094	0.231043713	0.534908134	0	4.562874253	4.292089725	4.322437392	4.00064001	3.9698637	4.514258103	4.489699421	4.254368042	4.180378671	4.161988828	4.335635867	4.453372717	4.392953258	4.303870078	4.362739358	4.281481406	4.654164843	4.448173489	4.128939848
AAEL001112	0.027117287	4.627545039	0.127186851	0.722771701	0.908213349	0	0.076891247	4.67281417	0.079664046	0.779138724	0.908010906	0	0.106185207	4.67281417	0.447234843	0.507308395	0.888223659	0	-0.105806248	4.67281417	0.444272198	0.508710834	0.86842096	0	0.076512288	4.67281417	0.246270008	0.622299743	0.843777482	0	4.546552163	4.457896718	4.239743119	4.504762995	4.359945003	4.402907268	4.765992865	4.726600159	4.519707395	4.349562277	4.877542706	4.144297726	4.579199535	4.521008907	4.92340548	5.20139345	4.859370183	4.946426067	4.753150085
AAEL001126	-0.067395599	6.144060735	1.204750272	0.277297374	0.634816495	0	-0.294258628	6.166096996	2.065526331	0.158067676	0.403583165	0	0.041447684	6.166096996	0.123784612	0.726723715	0.942299563	0	-0.201267223	6.166096996	2.861494554	0.098127457	0.506382793	0	-0.134439089	6.166096996	1.300801884	0.260525536	0.567904178	0	6.350502223	5.869091838	6.237555851	5.974371225	6.232494745	6.321914072	6.132125303	6.350313943	6.377639748	6.089772129	6.23198888	6.113214126	6.20641219	6.066463753	5.99741817	6.299965588	6.241548023	6.454570409	6.120808123
AAEL001127	0.024459725	2.667595763	0.031130499	0.860616784	0.96391521	0	0.065490758	2.674868603	0.017582648	0.895142987	0.961818915	0	0.278483622	2.674868603	0.972813285	0.329624789	0.814196442	0	-0.088454743	2.674868603	0.100738238	0.752517229	0.94445414	0	-0.124538122	2.674868603	0.181159911	0.67255036	0.870994313	0	2.990517786	3.118217805	2.310551757	2.618372806	2.703100195	3.025210361	2.998239149	2.174622359	1.976967711	2.636745361	2.888747668	2.617184204	2.760262067	3.179115819	2.5321854	1.973156986	2.194594363	2.323313038	2.729287313
AAEL009127	0.9882438	3.939242	31.88462	1.66E-06	0.000302976	1	3.670345	4.036252	50.47357	1.03E-08	1.43E-06	1	1.365861	4.036252	21.66556	3.24E-05	0.008258152	1	1.261631	4.036252	16.84959	0.000182275	0.0122506	1	1.042853	4.036252	12.59039	0.000969348	0.02189128	1	3.640134	3.118218	2.788932	3.045238	2.936714	3.979979	2.457948	3.933955	2.925939	3.850151	3.31661	3.688747	3.343801	2.32017	2.596594	3.602073	3.44845	3.758663	3.053589
AAEL001116	-0.166244476	3.13630182	2.360964783	0.130307739	0.445034059	0	-0.710215828	3.106738055	3.503098463	0.06822591	0.247047432	0	-0.23009479	3.106738055	1.125272227	0.294845056	0.798971731	0	0.078895551	3.106738055	0.13047769	0.719747062	0.936011896	0	-0.559016588	3.106738055	6.342347129	0.01568384	0.120737599	0	3.254436368	3.554695356	3.507078046	3.558094607	3.54386071	2.97418387	3.16809643	3.092003869	3.493482584	3.418624714	2.615370714	2.743904813	3.273554234	2.958707913	3.323371044	3.046658912	3.150406313	3.015299037	3.318204123
AAEL001131	0.004237707	1.676419808	0.000439704	0.983348423	0.994319938	0	-0.077971348	1.728121661	0.015447899	0.901678646	0.964127	0	-0.316415729	1.728121661	0.751392845	0.390958433	0.839509747	0	-0.229481175	1.728121661	0.343991802	0.560671755	0.886766766	0	0.467925556	1.728121661	1.776618599	0.18974711	0.482711143	0	2.078976354	1.141984953	1.449767974	0.641252561	0.720024903	2.623089709	1.458833835	2.105514301	1.357839471	1.993599993	1.613289888	0.704116352	0.553435163	2.380669797	1.386988462	2.05467858	1.876582431	1.636505832	1.83467772
AAEL001124	0.188108882	1.83715741	1.197633985	0.278705207	0.635849082	0	0.717440624	1.803240047	1.356984165	0.250631262	0.525469404	0	0.028415985	1.803240047	0.006021201	0.938517413	0.990372044	0	0.299567605	1.803240047	0.692978043	0.40985944	0.822209536	0	0.389457034	1.803240047	1.319006954	0.257266109	0.564085722	0	2.66726241	1.96758707	1.943427935	1.731862192	2.345162988	1.467699429	1.806377464	1.790294272	1.222848503	1.453928614	1.487380351	1.730763543	2.27654148	0.836569866	0.640563749	0.904609853	1.962894563	2.102295637	1.589648622
AAEL001134	0.137762901	6.199931173	3.982005818	0.051099359	0.280592754	0	0.529251262	6.20757706	4.953190604	0.031463452	0.154303316	0	0.422318387	6.20757706	9.314956651	0.003930369	0.164170324	0	0.075626104	6.20757706	0.299618604	0.587017212	0.894491995	0	0.031306771	6.20757706	0.053442902	0.818299081	0.931245085	0	6.317214008	6.301951317	6.242873497	6.422528229	6.193539149	5.480133775	5.55232218	6.163195032	5.694462785	6.126163491	5.858814988	6.181985754	5.769341922	5.874706184	6.171377814	6.562859424	6.490688327	6.570610962	6.19399878
AAEL001139	-0.27504878	1.701645626	1.623231428	0.208157007	0.557076104	0	-1.176686198	1.701794189	2.355253328	0.132357154	0.363577263	0	-0.011970415	1.701794189	0.000715651	0.978784462	0.994987491	0	-0.136815015	1.701794189	0.103817107	0.748893711	0.943680316	0	-1.027900768	1.701794189	5.028322028	0.030270356	0.17379226	0	1.533863477	1.96758707	1.294550374	2.009459989	2.261535023	2.246757395	2.246583609	0.429976581	1.222848503	1.57922035	1.729087428	1.132538969	1.956104692	1.513576474	2.774176874	1.354327992	2.194594363	2.179791715	1.294314039
AAEL001140	0.057836443	4.145190939	0.508677644	0.478816174	0.793269961	0	0.193318853	4.142091808	0.468607161	0.497387018	0.743959474	0	0.186953397	4.142091808	1.319383266	0.257199282	0.772699342	0	0.192363459	4.142091808	1.428069737	0.238780746	0.699917749	0	-0.185998004	4.142091808	1.268064596	0.266520181	0.573949062	0	4.174052488	4.586269601	4.419555116	4.412289693	3.99597362	4.079900265	4.301657255	3.742391619	4.216360148	3.899042247	4.371720704	3.780311052	4.359433084	3.991089984	4.121404358	3.981407058	3.906086136	4.114928559	3.878730608
AAEL011448	0.9848801	0.9287397	14.84991	0.000314253	0.01289468	1	3.734839	0.9852938	20.06611	5.65E-05	0.001910517	1	0.7370783	0.9852938	2.310394	0.1360007	0.671567	0	1.067484	0.9852938	5.695529	0.02158748	0.2579892	0	1.930277	0.9852938	14.46197	0.000456557	0.01344723	1	0.0487147	0.2439987	0.08382779	0.9351268	0.9511211	0.4343197	0.002499153	0.4299766	0.9078075	0.8034907	1.026244	0.7041164	0.9635382	0.8365699	0.6405637	0.5013562	0.240901	-0.03434435	-0.3563598
AAEL001142	0.280476171	3.887445884	6.293726882	0.015185423	0.14670575	0	1.048441778	3.92618557	8.719021691	0.005136723	0.047766841	1	0.835162733	3.92618557	17.36676073	0.000150258	0.025398479	1	0.318004362	3.92618557	2.25596474	0.140578377	0.577756025	0	-0.104725317	3.92618557	0.266632689	0.608306385	0.837746118	0	3.5114954	3.554695356	3.542008769	4.28768355	3.741998951	4.217894301	3.670437415	3.78721339	3.877430857	3.277837576	3.030927951	4.167095233	3.565786632	2.918462505	3.204409802	3.681213827	3.990701316	4.033766663	3.905796821
AAEL001129	0.105486539	5.062610258	1.157847833	0.287022407	0.644157597	0	0.390274887	5.132062889	1.230171257	0.273681076	0.548549104	0	0.124537682	5.132062889	0.370574679	0.545968095	0.900136719	0	0.201858863	5.132062889	0.952674288	0.334625176	0.77784282	0	0.063878342	5.132062889	0.104077327	0.748590196	0.9029279	0	4.390695677	4.777700274	4.676931831	4.412289693	4.776207528	4.402907268	5.167690039	5.445596441	5.178600135	4.706171323	5.065528596	4.073660595	4.892121359	5.016576295	4.910794751	5.354110726	5.523791912	5.989457395	5.187418189
AAEL001132	0.090816892	2.088768057	0.316432698	0.576112588	0.84415718	0	0.291555306	2.136357531	0.286479733	0.595306646	0.805511971	0	-0.094734052	2.136357531	0.082454903	0.775409007	0.954357483	0	0.262882232	2.136357531	0.73094185	0.397426346	0.815451239	0	0.123407126	2.136357531	0.165719413	0.686010709	0.875672035	0	1.660607625	1.691274347	2.535215671	1.570067851	1.150259656	1.736222799	2.086239659	2.303635881	1.481273209	1.993599993	2.117014607	0.934172612	2.27654148	2.320169988	2.596593715	2.634299592	2.394180781	2.102295637	1.589648622
AAEL001152	-0.013168298	1.820064513	0.006900906	0.934105048	0.981739514	0	-0.074748888	1.807431935	0.018045326	0.89378068	0.961811445	0	-0.147211461	1.807431935	0.213635477	0.64631703	0.920308763	0	-0.249019317	1.807431935	0.602785299	0.441865564	0.840165863	0	0.32148189	1.807431935	1.007166058	0.321326873	0.629108848	0	2.250010058	2.199389733	2.044331241	2.009459989	1.62200741	1.962523162	1.699569358	2.032928539	2.058519995	1.57922035	1.836277137	2.324500177	1.418919923	1.40124575	2.158334774	1.477691413	1.876582431	1.742471673	1.717358936
AAEL001143	0.360833438	3.58518112	6.308741562	0.015455569	0.148173863	0	1.348494444	3.624143914	8.18422285	0.00655687	0.056437354	0	0.820349402	3.624143914	9.477802381	0.003655911	0.161139891	0	0.51155686	3.624143914	3.448495735	0.070327819	0.453394277	0	0.016588182	3.624143914	0.003654016	0.952085044	0.984379529	0	3.332671468	3.468472736	3.004631114	4.151288931	3.040713872	3.212981648	2.998239149	2.728207519	3.685412146	4.239968227	3.030927951	3.947656515	2.810740956	3.370270717	2.828824893	3.301688908	3.816197301	3.248997696	3.673556967
AAEL001144	-0.187258465	3.078296787	2.771662466	0.10180186	0.398588547	0	-0.749511179	3.121371101	3.694367325	0.061393978	0.231937399	0	-0.254851171	3.121371101	1.268079833	0.26651735	0.78165423	0	-0.242850124	3.121371101	1.142771235	0.291169962	0.750135443	0	-0.251809884	3.121371101	1.287930473	0.262861755	0.570558951	0	3.171714212	2.802990556	2.900808855	3.105544511	2.261535023	3.339332469	2.642265981	3.52143982	3.402707867	3.277837576	3.07536931	2.860387957	3.505769552	3.212786025	3.204409802	3.574697043	3.323516454	3.015299037	3.27733647
AAEL001154	-0.128017024	5.458567015	3.886318179	0.053870414	0.28891338	0	-0.538667834	5.455390348	5.569376699	0.022996399	0.125540654	0	-0.184700051	5.455390348	1.947729708	0.170162998	0.699533253	0	-0.174529254	5.455390348	1.737374594	0.194612023	0.647591266	0	-0.17943853	5.455390348	1.888193354	0.176691112	0.465754119	0	5.579895759	5.6901726	5.709533711	5.430956045	5.739926027	5.708032855	5.684224788	5.395813952	5.481811987	5.121133532	5.407225249	5.123649916	5.960324457	5.25339917	5.248085873	5.696499864	5.558858196	5.447226961	5.538165422
AAEL001159	0.187740003	5.447393972	6.418071722	0.014265926	0.140713907	0	0.725392609	5.44313951	8.99308029	0.004539257	0.043508647	1	0.248409302	5.44313951	3.170037804	0.082231511	0.591922156	0	0.192794516	5.44313951	1.963041687	0.168530531	0.615350254	0	0.284188791	5.44313951	4.015701012	0.05155272	0.232194112	0	5.862986737	5.958792717	5.273354048	5.708789509	5.247549056	5.443086461	5.106295385	5.235247057	5.398129851	5.331669843	5.602079353	5.654041494	5.449140651	5.577994585	5.248085873	4.848258083	4.936057513	4.924079187	4.986562791
AAEL001155	0.001904105	2.795180373	0.000252098	0.987391203	0.99577463	0	-0.012568257	2.826731628	0.000870467	0.976602562	0.991563292	0	0.048759072	2.826731628	0.038669469	0.845052911	0.971301997	0	0.05414436	2.826731628	0.048824585	0.826191505	0.963947344	0	-0.115471689	2.826731628	0.228660335	0.634997375	0.850190284	0	2.66726241	3.118217805	2.389391551	2.533113511	2.703100195	3.025210361	2.390875783	3.055825999	2.058519995	3.036976835	2.785526733	3.019176995	2.859513171	2.494552027	2.932277358	2.686384719	3.150406313	3.056973226	3.14729156
AAEL001163	0.252625166	0.101325354	0.448503508	0.505931085	0.806103693	0	1.297927045	0.031259984	0.814721658	0.371872968	0.645106768	0	0.65437426	0.031259984	0.644643641	0.426552257	0.857337264	0	-0.160896308	0.031259984	0.04152501	0.839511524	0.9662491	0	0.804449093	0.031259984	0.777028556	0.383065785	0.681337872	0	0.378774838	1.691274347	0.083827794	0.271792199	0.104179036	0.095407624	-0.41091879	-0.112656948	-0.058241986	-0.41290868	-0.992647624	0.704116352	-0.426994011	0.836569866	-0.383358995	-0.452447714	-0.992647624	-0.034344346	-0.356359781
AAEL001164	0.163691786	5.04410326	3.85122616	0.054927378	0.292143605	0	0.595661317	5.065040592	5.174460533	0.028087659	0.14250733	0	-0.203853918	5.065040592	1.738407008	0.194482129	0.72386208	0	0.329629064	5.065040592	4.88399825	0.032607436	0.317972079	0	0.469886171	5.065040592	9.84792778	0.003104918	0.044564707	1	5.382534233	4.759660574	5.142904792	4.842608621	4.986157229	4.982867965	4.597743525	4.703401461	4.875236428	5.2302388	4.646687306	5.191937424	5.206803737	5.072664883	5.066715278	4.979302002	4.848074347	4.610909941	4.825805768
AAEL001166	-0.041214298	4.513724617	0.209274932	0.64919151	0.87645551	0	-0.205926291	4.526675405	0.467378583	0.497948251	0.744497481	0	-0.301903627	4.526675405	2.902476786	0.095829199	0.616735624	0	-0.00913326	4.526675405	0.002768052	0.958290155	0.995365439	0	0.105110596	4.526675405	0.377824613	0.542083965	0.796890018	0	4.907698726	4.60659692	4.196547774	4.911794163	4.046817226	4.532008806	3.952140524	4.462138052	4.733444588	4.67843218	4.813392666	4.72324004	4.289961718	4.767486164	3.776877703	4.691422493	4.801985239	4.744438761	4.301914274
AAEL001167	-0.037918645	2.041561191	0.037331934	0.847523572	0.960572116	0	-0.197929392	2.04622462	0.085286252	0.771694472	0.904056618	0	0.072834811	2.04622462	0.034219944	0.854129696	0.974956234	0	-0.516678208	2.04622462	1.704881524	0.198754137	0.652549204	0	0.245914006	2.04622462	0.404409597	0.528269203	0.787721796	0	2.726421653	2.302672384	1.943427935	2.242165556	0.951121062	1.608199522	1.584217078	2.68148392	1.798576829	1.900622184	2.199639939	1.848270302	2.12520138	2.04907805	2.717377061	1.886751549	2.821285839	1.11188426	1.449525427
AAEL001156	0.393043486	1.270515905	2.423566122	0.125427886	0.438783836	0	1.600772658	1.28339837	3.00628603	0.090274223	0.291579245	0	0.893139433	1.28339837	2.622401296	0.112846723	0.646327255	0	0.535695581	1.28339837	0.958564409	0.333152047	0.776690533	0	0.171937645	1.28339837	0.118089036	0.732829904	0.897577855	0	1.0689595	1.141984953	1.294550374	1.179150964	1.62200741	0.095407624	0.585840278	1.498435505	1.07391038	-0.41290868	0.609119211	1.848270302	-0.992647624	0.999764308	0.866341551	1.696671231	1.344875082	2.323313038	1.12036861
AAEL001169	-0.153826101	5.06374831	4.060662783	0.048937646	0.273372476	0	-0.640682733	5.055196499	5.638544236	0.022212032	0.123114984	0	-0.345522701	5.055196499	4.873014217	0.032793154	0.426127063	0	-0.139386908	5.055196499	0.76930691	0.385418544	0.809265898	0	-0.155773125	5.055196499	1.052990844	0.310690166	0.619606243	0	5.09892128	5.054193786	5.458439148	5.430956045	5.258375585	4.81902287	5.292374568	5.3367333	5.196725236	4.946075971	4.704422752	4.937291989	4.820021513	4.334780711	5.176143227	5.611496202	5.537920868	5.152698296	5.373424842
AAEL001170	0.264509132	3.362633858	4.403398361	0.040611635	0.24659725	0	1.005700891	3.407286849	5.518152533	0.023596522	0.127945587	0	0.530007206	3.407286849	4.420560569	0.04153941	0.465033608	0	0.254186362	3.407286849	1.048058852	0.311812109	0.761881759	0	0.221507323	3.407286849	0.844093489	0.363472359	0.665477184	0	3.406881347	3.173767666	3.5761137	2.916490983	2.261535023	3.122148729	3.16809643	3.411214628	2.968758096	2.385447334	3.030927951	2.478251712	3.758126425	3.073116885	3.599647945	3.628938253	3.617643484	3.808312674	3.14729156
AAEL001171	-0.189378133	4.579336172	5.68735269	0.020667905	0.174267862	0	-0.787404928	4.550468358	7.886452383	0.007523984	0.062094995	0	-0.213816251	4.550468358	1.759087123	0.191902118	0.721695153	0	-0.273882429	4.550468358	2.760229669	0.104078263	0.518426069	0	-0.299706248	4.550468358	3.528987536	0.067253749	0.271433327	0	4.855652526	5.024284359	5.220426004	4.751182831	4.633808454	4.303063417	4.407250012	4.847925085	4.897570455	4.67843218	4.371720704	4.377207631	4.272058288	4.466224985	4.536973032	4.801791131	4.742222846	4.757136294	4.853873559
AAEL001172	0.372413246	2.155189621	4.158119133	0.046396155	0.265618577	0	1.446500047	2.183115407	6.216038238	0.016683575	0.103628357	0	0.279928772	2.183115407	0.688081796	0.411505071	0.852678012	0	0.900391273	2.183115407	6.925122323	0.011834495	0.192229196	0	0.266180002	2.183115407	0.672358099	0.416857566	0.710404668	0	1.660607625	3.060443087	0.922756327	1.570067851	2.345162988	2.063619053	2.246583609	2.240570775	1.594973536	1.80123689	1.613289888	2.057962519	1.13181461	1.806031955	1.652377989	1.886751549	2.394180781	2.020399281	2.667370189
AAEL001173	-0.010214537	2.825918725	0.007162614	0.932870164	0.981739514	0	-0.053655337	2.870770782	0.016772697	0.897572481	0.96297617	0	0.164832165	2.870770782	0.466687244	0.498264543	0.884348556	0	-0.058582525	2.870770782	0.058954638	0.809337143	0.958998207	0	-0.159904976	2.870770782	0.469333034	0.497055938	0.766761386	0	2.83792494	2.489394986	2.953653718	2.442497397	2.078160997	2.409244715	2.522039574	2.980629306	2.469684108	3.277837576	2.888747668	2.681935391	3.19971103	2.320169988	3.074750559	2.736654773	3.186730002	2.92815549	3.434288735
AAEL001175	-0.12734704	0.406770764	0.117843227	0.732732944	0.911555029	0	-0.500749104	0.452236789	0.146426886	0.703902345	0.86693124	0	-0.20886741	0.452236789	0.0765251	0.783419058	0.956153228	0	-0.230229915	0.452236789	0.089436823	0.766368422	0.947978877	0	-0.061651779	0.452236789	0.006994427	0.93374562	0.978284406	0	-0.3799789	-0.245689507	0.083827794	-0.992647624	0.951121062	0.095407624	1.584217078	0.184023083	-0.058241986	0.581848781	1.026243556	-0.350701651	-0.992647624	-0.481104891	1.652377989	1.219421131	1.468048339	-0.435348609	-0.356359781
AAEL001176	-0.352269916	4.69088298	6.298309256	0.016322513	0.152976106	0	-1.515470088	4.610620397	12.91670895	0.000848178	0.013541894	-1	0.134910939	4.610620397	0.323685647	0.57242954	0.908691374	0	-0.654854555	4.610620397	6.934068731	0.011783953	0.192196654	0	-0.995526472	4.610620397	16.54121517	0.000204716	0.007895987	-1	5.673060272	5.03931658	5.262922642	5.071500998	5.321682116	4.173346915	4.440797295	4.643718233	4.930436301	4.812083447	4.474856642	5.214000053	4.037857137	3.591171418	4.819291283	5.070320909	5.008873404	4.957471028	4.322147623
AAEL001177	0.00785361	4.596142083	0.009188573	0.92399282	0.979993354	0	-0.006722631	4.598628759	0.000573416	0.981008945	0.993310275	0	-0.170332464	4.598628759	1.044217199	0.312689769	0.806626056	0	0.000305909	4.598628759	3.56E-06	0.998502944	0.999764952	0	0.163303924	4.598628759	1.043623076	0.312825797	0.620928134	0	5.041840711	4.847684572	4.57941931	4.712926104	4.339698075	4.566868143	4.337720412	4.643718233	4.475850946	4.258821852	4.826452901	4.377207631	4.342376342	4.423727116	4.601172639	4.529760544	4.754375015	4.979310468	4.723031354
AAEL001162	-0.154250594	1.611395291	0.594618531	0.444036249	0.771559137	0	-0.608880871	1.646235366	0.776668877	0.383174915	0.653808946	0	-0.138564442	1.646235366	0.119190097	0.731636778	0.943473985	0	-0.196442232	1.646235366	0.223024275	0.639188549	0.909714233	0	-0.273874196	1.646235366	0.525304137	0.472604411	0.750390707	0	2.167026261	1.141984953	1.449767974	0.641252561	1.150259656	0.938915131	1.584217078	2.105514301	1.890527795	1.57922035	1.836277137	0.934172612	1.282497481	1.714978645	1.525777074	2.404834199	2.044333099	2.253336354	1.943169541
AAEL001183	0.14530612	3.00539583	1.770973043	0.188914372	0.531029208	0	0.565528855	3.011210978	2.203841287	0.145130485	0.383525164	0	0.26387276	3.011210978	1.341846883	0.253249608	0.770109347	0	0.254717147	3.011210978	1.335800341	0.25430515	0.715967123	0	0.046938948	3.011210978	0.049275596	0.825403921	0.933998751	0	3.213668106	3.328632226	3.147571937	2.533113511	3.13771817	2.555269931	3.085666139	2.68148392	2.469684108	2.241215785	3.27910159	2.803321672	2.760262067	2.494552027	2.774176874	3.36697771	2.86677202	3.175225791	3.357945925
AAEL001168	-0.132350975	3.604577719	1.496809102	0.226532465	0.580908016	0	-0.578527773	3.60152724	2.38667991	0.12987171	0.359122953	0	-0.046988898	3.60152724	0.049735093	0.824605402	0.965648551	0	-0.115282659	3.60152724	0.286584958	0.595239291	0.896940173	0	-0.416256216	3.60152724	3.495118557	0.068528697	0.274996817	0	3.370253509	3.554695356	3.79463147	3.558094607	4.399605853	4.030804564	3.855946907	3.494662936	3.985637487	3.825069399	3.4236165	3.486093581	3.833305875	3.591171418	3.776877703	3.574697043	3.186730002	3.598557441	2.602676099
AAEL001185	0.314587377	3.228508788	9.459849249	0.003307479	0.058406241	0	1.234679086	3.227122307	13.60859065	0.000641094	0.011121545	1	0.593731913	3.227122307	8.962529599	0.004602044	0.171605793	0	0.178853759	3.227122307	0.862481252	0.358349395	0.792516095	0	0.462093414	3.227122307	5.997887091	0.018575017	0.132878263	0	3.758235984	3.173767666	2.900808855	3.600622211	3.314111383	2.623089709	2.642265981	3.092003869	2.528112291	2.693280273	3.316609951	2.803321672	3.309105207	2.918462505	3.119277699	3.006246681	3.035602847	3.056973226	3.318204123
AAEL001181	-0.073283039	2.241376428	0.236846586	0.628483875	0.86813711	0	-0.321980457	2.275068388	0.373227471	0.54454084	0.773857481	0	-0.258614341	2.275068388	0.705773285	0.405605166	0.849824974	0	0.039977049	2.275068388	0.018698651	0.891886979	0.981461141	0	-0.103343165	2.275068388	0.109226215	0.742668995	0.901028209	0	2.473668526	2.199389733	2.138636262	1.570067851	1.976921584	2.484104063	1.905820314	1.956496422	2.836288089	2.452493142	2.422428558	3.116089513	2.346646575	2.380669797	2.158334774	2.274784213	1.962894563	2.390052001	1.943169541
AAEL001188	0.178750721	5.820104476	8.145676971	0.006130526	0.08366061	0	0.683038082	5.852268117	10.56672099	0.002270991	0.026690679	1	0.118429485	5.852268117	0.950701401	0.335120589	0.818711633	0	0.316270734	5.852268117	6.796765343	0.012585741	0.197475037	0	0.248337863	5.852268117	4.199659857	0.046708662	0.219446639	0	5.760571736	5.78240408	5.709533711	5.820953514	5.619132051	5.746552945	5.424007737	6.128780009	5.662214541	5.963294176	5.865157478	5.925411294	5.541710645	5.622515974	5.625279103	5.563562135	5.633129026	5.894955796	5.848275632
AAEL001184	-0.004454306	4.608163434	0.002670829	0.958976395	0.98687548	0	-0.043659735	4.611462731	0.020165194	0.887755335	0.959569133	0	-0.127374003	4.611462731	0.512174487	0.478157061	0.877370075	0	0.085813409	4.611462731	0.232518868	0.632164612	0.908394953	0	-0.002099141	4.611462731	0.000140676	0.990592898	0.997428352	0	4.44454049	4.457896718	4.974122233	4.977813136	4.761061966	4.195792542	4.670246166	4.434226636	4.576182849	5.191512104	4.571108925	4.738541718	4.235570789	4.365042933	4.662636678	3.939097369	4.754375015	4.448173489	4.753150085
AAEL001187	-0.05815953	4.989390666	0.477628083	0.492491185	0.79913731	0	-0.260478407	5.02423147	0.827571225	0.368164295	0.64174993	0	-0.277286911	5.02423147	2.764681485	0.103808225	0.630488917	0	-0.073582425	5.02423147	0.193323841	0.662417544	0.91451101	0	0.090390928	5.02423147	0.311893785	0.579484246	0.820412924	0	4.855652526	4.898031249	4.922035427	4.363730925	5.192163114	5.164538556	5.063864339	5.210777412	4.919563998	5.100378245	5.119582425	4.525717611	4.731081652	4.907716511	5.144177431	4.979302002	5.435982875	5.581792114	5.096369081
AAEL001194	0.168767948	8.069981245	2.278801238	0.139264078	0.460028061	0	0.642545681	8.169764407	3.12011786	0.084594914	0.280417398	0	0.106274645	8.169764407	0.255644683	0.615770244	0.913892711	0	0.045542527	8.169764407	0.047372507	0.828753489	0.965130646	0	0.49072851	8.169764407	5.416879425	0.024833321	0.156521035	0	7.00447508	7.233428508	7.695230578	7.548913168	7.124930208	8.59601285	7.689396661	8.230528773	7.680707751	8.068469503	8.552088349	8.550026036	8.121164066	9.080524785	8.382803712	7.305801003	8.149468976	7.265061117	7.343022334
AAEL001196	0.009982039	3.574637646	0.010014332	0.920662085	0.979303315	0	-0.031860802	3.529968706	0.00778854	0.930095074	0.975085482	0	0.161073087	3.529968706	0.600193188	0.44284189	0.865092727	0	0.133155743	3.529968706	0.420656432	0.520138477	0.871886263	0	-0.326089632	3.529968706	2.165206645	0.148615402	0.42604097	0	4.040559838	4.07585236	4.034285808	4.032054593	3.888573033	3.815786142	2.95245512	3.439570439	3.685412146	3.484180382	3.864501545	3.068446859	3.732170074	3.616549397	3.502137868	3.489308584	2.821285839	2.835407866	2.953375766
AAEL003345	0.970935212	9.2662838	28.73393117	5.21E-06	0.000639422	1	3.829978512	9.321649255	70.7765421	1.49E-10	4.64E-08	1	0.899333964	9.321649255	11.91686671	0.001281041	0.088211046	0	1.625234042	9.321649255	37.69374053	2.50E-07	0.000155063	1	1.305410507	9.321649255	24.47865466	1.26E-05	0.001322154	1	9.382907281	8.435180725	8.964454364	8.613384078	9.359667586	9.203380925	9.046806629	8.419444091	8.384984125	9.199262463	8.729423548	8.870482409	8.842755525	8.912048802	8.2676026	7.651998044	8.477315757	7.751046113	7.92566927
AAEL001200	-0.082322893	2.224826594	0.241529102	0.625117207	0.867735584	0	-0.344753762	2.25686725	0.33004161	0.568697505	0.788324169	0	-0.086148952	2.25686725	0.061245749	0.80574293	0.96070597	0	-0.159410733	2.25686725	0.198585829	0.658152266	0.914118044	0	-0.099194076	2.25686725	0.08858304	0.76745282	0.910678138	0	1.884904548	1.96758707	1.834933081	2.130499598	2.570382733	2.809290819	1.584217078	2.364059273	2.690413317	1.694495182	1.487380351	1.462438928	2.597275419	2.121774125	2.596593715	2.78523201	2.394180781	2.253336354	3.14729156
AAEL001190	0.175134146	5.028936784	6.038445989	0.01727659	0.158237862	0	0.659597485	5.072266221	7.423745572	0.009340657	0.071514007	0	0.223737298	5.072266221	2.567595528	0.116564808	0.647733238	0	0.284122895	5.072266221	4.084840521	0.04967036	0.392452409	0	0.151737293	5.072266221	1.189982475	0.281548675	0.590894227	0	4.945537096	4.523510537	5.011989218	4.961589453	4.745755717	4.930293652	4.916654028	5.290778816	5.196725236	4.746804942	4.974595352	5.146773426	4.782573747	5.016576295	4.452484864	5.127958845	5.162681181	5.053245569	5.011696612
AAEL001191	0.060847465	2.713609952	0.221325175	0.639947306	0.87341072	0	0.182386531	2.75818566	0.165419255	0.686279523	0.858155232	0	-0.028879368	2.75818566	0.012764736	0.910583541	0.985523241	0	-0.164035882	2.75818566	0.378998254	0.541460043	0.880647374	0	0.375301782	2.75818566	2.204597897	0.145063193	0.420847979	0	2.783250265	2.39905243	2.535215671	2.345805933	2.261535023	2.555269931	3.127469925	3.439570439	2.925938838	1.80123689	2.73100787	2.968164825	2.597275419	2.438734313	2.5321854	3.006246681	3.113144405	2.390052001	2.845678026
AAEL001201	0.018802326	4.316894695	0.048622378	0.826318613	0.949649327	0	0.034797121	4.308240012	0.014578562	0.904471104	0.965560056	0	0.361205741	4.308240012	4.778511	0.034439292	0.431413626	0	0.033655121	4.308240012	0.041890778	0.838816248	0.966209676	0	-0.360063741	4.308240012	4.592729429	0.03794338	0.195509128	0	4.562874253	4.646411999	4.768268648	4.261416756	4.379911713	3.927297428	4.337720412	3.953751104	4.319214496	4.239968227	4.201718766	4.453372717	4.40942574	4.103055601	4.486876117	4.229767482	4.430084793	3.832511073	4.03399769
AAEL001204	0.39569022	5.014373658	7.118408508	0.011244471	0.119587753	0	1.503994556	5.08277041	11.32817028	0.00164051	0.020923956	1	0.597413609	5.08277041	5.450664567	0.024413115	0.380045501	0	0.5204231	5.08277041	4.073445971	0.049975322	0.392452409	0	0.386157846	5.08277041	2.201680122	0.145322895	0.421038765	0	4.957932519	4.830504189	4.36207239	3.558094607	4.863886442	4.847655415	5.116710984	5.610557497	4.415221491	4.531123474	4.902424784	3.750430831	5.324394006	4.855382247	5.078039213	4.410955315	4.601322565	4.744438761	4.782652874
AAEL001205	0.004025284	5.826359134	0.003519473	0.952914516	0.985500257	0	-0.019284649	5.855514796	0.007729987	0.930357645	0.975171118	0	0.097030993	5.855514796	0.594071287	0.445161221	0.86592538	0	0.19461524	5.855514796	2.367732331	0.131363715	0.562870578	0	-0.310930883	5.855514796	5.85187488	0.019969028	0.138886784	0	5.849744231	5.800163351	6.006974684	5.5442323	5.676763162	6.047381647	6.020072403	5.897931329	5.8628313	6.166659738	5.77372015	5.34972668	5.94910083	5.94650969	5.99741817	5.770753845	5.971781161	5.523529041	5.563881981
AAEL001206	-0.057037098	6.773817781	0.865255093	0.356456985	0.708893306	0	-0.261193699	6.754135196	2.044958767	0.160104691	0.407209394	0	0.289514955	6.754135196	7.639268129	0.008442265	0.238680047	0	-0.121341026	6.754135196	1.311704052	0.258567363	0.720496544	0	-0.429367628	6.754135196	16.43603343	0.000213021	0.008065302	-1	7.007459617	7.074683027	7.089563783	7.077992721	7.039639022	6.743598797	6.79533492	6.801869461	6.867944005	6.948790299	6.475286335	6.785880869	6.628405111	6.319217662	6.644818234	6.53826954	6.888167888	6.71101478	6.729060184
AAEL001202	-0.250585776	2.433803223	2.592384525	0.113272774	0.41756615	0	-0.989470658	2.464575166	3.42655659	0.071192519	0.253136607	0	-0.536435242	2.464575166	2.990099775	0.09111602	0.610923662	0	0.089725355	2.464575166	0.08415612	0.773168977	0.948629249	0	-0.542760771	2.464575166	3.154520713	0.082958141	0.305836292	0	2.078976354	2.802990556	2.227153236	2.442497397	2.078160997	2.97418387	2.086239659	3.055825999	2.690413317	2.577904337	1.729087428	3.116089513	1.863492048	2.190982169	2.717377061	2.205081302	2.394180781	3.450064682	2.534944208
AAEL001208	-0.05018504	-0.215562718	0.011058556	0.916642992	0.978226773	0	-0.200952152	-0.214021219	0.009745117	0.921832094	0.972270663	0	0.066976836	-0.214021219	0.00365446	0.952082135	0.991565149	0	-0.106478965	-0.214021219	0.012310446	0.912182302	0.98688919	0	-0.161450023	-0.214021219	0.029936251	0.863465672	0.951479676	0	-0.992647624	-0.245689507	0.420576271	-0.226120676	-0.34241743	-0.348388571	-0.992647624	-0.486572099	-0.992647624	-0.41290868	0.019973941	-0.350701651	-0.992647624	-0.992647624	1.061520462	-0.452447714	-0.992647624	-0.435348609	0.693202166
AAEL001209	-0.08877196	7.394405804	0.870383369	0.355850049	0.708717155	0	-0.393792944	7.470317776	2.248788753	0.141195129	0.378608083	0	-0.745830507	7.470317776	23.6510773	1.66E-05	0.005632051	-1	-8.03E-05	7.470317776	2.84E-07	0.999577152	0.999785582	0	0.35211783	7.470317776	5.39493482	0.025110439	0.157628393	0	6.830020476	6.992108071	7.164331011	6.716417988	6.859383122	7.506569313	7.400670392	7.578817127	7.551102004	7.548172678	8.046458318	7.669386392	8.133611008	7.568192712	7.820437135	6.967232667	7.062003057	7.298019813	7.716113625
AAEL001210	0.027467851	6.868273233	0.15600857	0.694431018	0.895887034	0	0.079722664	6.871400108	0.106341448	0.745966912	0.891664816	0	-0.157028364	6.871400108	1.226060886	0.274472618	0.787095079	0	0.092331754	6.871400108	0.428349589	0.516366257	0.870773281	0	0.144419273	6.871400108	1.05570075	0.310076001	0.619379433	0	7.184031155	7.011294435	6.828183399	7.16558256	6.75240123	6.681332958	6.544576177	6.734804662	6.984683331	6.895572494	6.890359636	6.997827961	6.499699076	6.972909714	6.625653714	6.977721192	6.785323523	6.888850764	6.862837856
AAEL001211	0.030712324	4.160759337	0.107038539	0.744819879	0.917618652	0	0.091579887	4.190163088	0.077177064	0.782522339	0.909737954	0	-0.049880158	4.190163088	0.068456223	0.794876133	0.958188135	0	-0.111137825	4.190163088	0.337841396	0.564182724	0.888439435	0	0.252597869	4.190163088	1.787389014	0.188437595	0.481405283	0	4.256644441	4.240992367	3.85143377	3.721163881	4.255743312	3.979979071	4.167825515	4.794038635	3.710859344	4.277432265	3.96240623	4.2967963	4.079627011	4.521008907	4.076943828	4.022511208	4.08993584	4.56831632	4.105783612
AAEL001212	0.269038079	0.91195977	1.00934256	0.319589724	0.676632281	0	0.838958399	0.898472937	0.738948012	0.394875704	0.663585102	0	1.053340234	0.898472937	4.308571248	0.044077233	0.475238104	0	-0.185720577	0.898472937	0.113447793	0.737928938	0.939336225	0	-0.028661257	0.898472937	0.002233929	0.962526376	0.987693915	0	1.241116487	0.608930836	1.294550374	0.641252561	1.48122985	1.312025391	1.169720848	-0.112656948	1.222848503	0.319864408	1.026243556	0.934172612	-0.021708739	0.999764308	0.866341551	-0.452447714	-0.456115015	0.94434649	0.420390646
AAEL001203	0.389408478	1.2867008	3.835852628	0.055397537	0.293224531	0	1.520335472	1.300797278	5.017943496	0.030432209	0.150405598	0	0.747268238	1.300797278	3.260674127	0.078126736	0.585656064	0	0.18240831	1.300797278	0.221742438	0.640150826	0.909775246	0	0.590658924	1.300797278	2.501989075	0.121201041	0.382671201	0	1.394902686	1.141984953	0.420576271	1.877327603	1.325215041	1.312025391	0.002499153	0.986013666	0.720061648	0.319864408	1.026243556	1.132538969	1.658263236	1.40124575	0.640563749	0.50135625	1.876582431	1.11188426	1.449525427
AAEL001216	-0.015356629	7.586088996	0.107316455	0.744500685	0.917334104	0	-0.085852986	7.592812218	0.250588739	0.619272695	0.819016059	0	0.000252534	7.592812218	6.49E-06	0.997979136	0.999117773	0	-0.028406789	7.592812218	0.082236028	0.775699017	0.949717068	0	-0.057698731	7.592812218	0.340449212	0.562688838	0.810562246	0	7.752286647	7.698664366	7.691346116	7.633270466	7.696265788	7.51551939	7.550324627	7.721327048	7.544040299	7.394683362	7.435424456	7.42175239	7.669873893	7.639561105	7.623910705	7.595231257	7.721420854	7.754216452	7.725638863
AAEL001218	-0.091777259	5.335741721	0.730571242	0.397247094	0.740425539	0	-0.397275935	5.319422449	1.241153309	0.271580598	0.546844199	0	-0.227963329	5.319422449	1.26049335	0.267931584	0.783870631	0	-0.316642996	5.319422449	2.288379601	0.137831066	0.573252788	0	0.14733039	5.319422449	0.514947208	0.476975497	0.752560047	0	5.196298738	5.934876712	5.39297991	5.998426564	5.311322064	5.424199831	5.619780407	5.718639133	5.292536602	5.868276147	4.371720704	4.989387866	5.480661913	5.212375736	5.570208599	5.183382245	4.601322565	5.3160726	4.811564408
AAEL001220	-0.166655899	2.130711697	1.028484878	0.315086332	0.672867935	0	-0.687146894	2.056899906	1.282009695	0.263945363	0.538249048	0	-0.005642197	2.056899906	0.000245085	0.987583574	0.996165724	0	-0.563252799	2.056899906	2.784967191	0.102587743	0.51578695	0	-0.118251898	2.056899906	0.10738135	0.74477242	0.901544603	0	2.328479137	2.871787265	2.900808855	2.533113511	2.881760455	2.623089709	1.458833835	1.386368031	1.594973536	2.241215785	2.351920383	1.956922843	2.413502328	1.891678158	2.981348467	2.205081302	1.581527628	1.636505832	1.589648622
AAEL001223	-0.060405917	2.269143243	0.150682097	0.699427071	0.899174583	0	-0.254095598	2.310353287	0.245189602	0.623062198	0.82042733	0	-0.466660712	2.310353287	2.467936009	0.123690521	0.655578571	0	0.156509852	2.310353287	0.266024785	0.608714169	0.89918376	0	0.056055262	2.310353287	0.038055659	0.846271581	0.943908598	0	1.660607625	2.088138967	2.602948745	1.179150964	2.261535023	2.623089709	2.522039574	2.531484094	2.469684108	2.693280273	2.277788431	1.462438928	2.346646575	2.320169988	1.876450289	2.404834199	2.394180781	3.175225791	2.044070223
AAEL001227	-0.069053659	-0.061203273	0.030764902	0.861429096	0.964024348	0	-2.061998629	-0.163327579	2.455991403	0.125363108	0.351505251	0	0.924828182	-0.163327579	1.200811881	0.280052124	0.788017074	0	-0.939850915	-0.163327579	1.113586717	0.29796313	0.754588939	0	-2.046975897	-0.163327579	3.094775416	0.087581309	0.315472597	0	0.378774838	0.899938548	0.693407021	-0.226120676	0.951121062	-0.348388571	-0.992647624	-0.992647624	0.504175813	-0.000490069	-0.39925849	-0.350701651	0.773009953	-0.104227683	-0.383358995	-0.992647624	-0.456115015	-0.992647624	-0.992647624
AAEL001228	-0.242222477	1.253443205	0.979180096	0.326862468	0.683554928	0	-0.991243099	1.245540866	1.384310767	0.245990257	0.520862469	0	0.106157488	1.245540866	0.051053213	0.822336036	0.96536142	0	-0.817263928	1.245540866	2.997004094	0.090755873	0.495913447	0	-0.280136658	1.245540866	0.296384937	0.589035105	0.825302854	0	1.660607625	0.899938548	1.449767974	-0.226120676	2.172759525	1.853805608	1.584217078	0.184023083	1.07391038	1.57922035	1.34942231	1.306898221	1.956104692	1.714978645	1.876450289	1.219421131	-0.065916082	0.94434649	0.922537894
AAEL001231	-0.22802906	3.000376324	2.073276328	0.156003778	0.485746863	0	-1.111273232	2.945180639	3.751565768	0.059500531	0.227163348	0	-0.125747425	2.945180639	0.159861636	0.691309097	0.933761796	0	-0.178627577	2.945180639	0.336720983	0.564826931	0.888439435	0	-0.80689823	2.945180639	4.788825183	0.034255342	0.185919708	0	3.213668106	2.937452098	4.009540684	3.796269995	3.271993505	2.749854531	3.085666139	3.161746676	3.090080924	3.31434319	2.937714614	3.37298461	2.12520138	3.760101081	3.53537892	2.964669733	1.581527628	2.102295637	1.717358936
AAEL001232	0.194165264	3.154834407	1.253728284	0.268810315	0.627613406	0	0.628620059	3.200461874	1.153812393	0.288881934	0.564388307	0	0.499924002	3.200461874	2.407819053	0.128230117	0.664927046	0	0.408931131	3.200461874	1.533947846	0.222395154	0.679412959	0	-0.280235074	3.200461874	0.612445349	0.438256602	0.725836225	0	2.328479137	2.802990556	2.953653718	3.641932004	2.824630528	2.749854531	3.725918095	2.980629306	3.338854519	3.57724588	3.201026156	3.116089513	3.37768225	3.24568831	2.394042323	2.964669733	3.113144405	2.323313038	2.729287313
AAEL001233	-0.877655395	0.214531493	6.596092777	0.013051064	0.132913541	0	-2.969908015	0.282325966	6.493406321	0.01457184	0.09536696	0	-0.453004985	0.282325966	0.502656217	0.482250416	0.877430265	0	-0.78265035	0.282325966	1.166280905	0.28632625	0.745961648	0	-1.734252679	0.282325966	7.242260824	0.010176353	0.092609389	0	-0.3799789	-0.245689507	-0.356253769	-0.992647624	-0.34241743	-0.348388571	1.000066406	0.986013666	-0.058241986	0.803490711	0.019973941	-0.350701651	-0.426994011	-0.104227683	1.061520462	1.070585402	1.581527628	0.754764916	0.693202166
AAEL001235	0.213154033	3.812200762	5.521020686	0.022516567	0.18283876	0	0.805285328	3.853567164	6.624739756	0.013673616	0.09178987	0	0.227217856	3.853567164	1.554481652	0.219380033	0.748881233	0	0.500639996	3.853567164	7.689837476	0.008245115	0.156132882	0	0.077427476	3.853567164	0.186862776	0.667750891	0.867927869	0	3.670578326	3.328632226	3.823312157	3.796269995	3.54386071	3.900217194	3.725918095	3.62383802	3.633130264	3.664669979	3.759465963	3.411681331	3.651375613	3.591171418	3.80440935	3.628938253	3.478062605	3.680830133	4.196258686
AAEL001207	-0.079211132	4.28896718	0.872420693	0.354489048	0.707799374	0	-0.345268356	4.323101423	1.236713237	0.272427322	0.547387792	0	-0.031877743	4.323101423	0.032840391	0.8570668	0.975204875	0	-0.024444124	4.323101423	0.018491029	0.892485077	0.981461141	0	-0.288946489	4.323101423	2.515382405	0.120237679	0.381001706	0	4.130912965	4.266767255	4.009540684	4.363730925	4.2339684	4.81902287	4.792221182	4.172262575	4.669988595	4.483829093	4.279757722	4.049324837	4.307645692	4.206954043	4.601172639	4.599333812	3.695338087	4.095062114	3.905796821
AAEL001238	0.020441255	3.331072721	0.040685966	0.840911468	0.956826157	0	0.074873145	3.327913297	0.045366815	0.832360911	0.933861902	0	-0.024862288	3.327913297	0.014696307	0.904088029	0.984891892	0	0.331726751	3.327913297	2.592786622	0.11483873	0.535916256	0	-0.231991318	3.327913297	1.359183516	0.250253679	0.556382838	0	3.08395882	3.713068822	3.471280545	3.641932004	3.57883161	3.339332469	3.582998478	3.161746676	3.272043631	2.899569085	3.240591968	2.681935391	2.906690352	2.834438485	3.397556362	3.895509286	3.323516454	3.175225791	3.932364586
AAEL001240	-0.435555964	0.801971871	3.209383668	0.078882497	0.352938181	0	-1.818033663	0.806655218	4.102158567	0.049210764	0.203097758	0	-0.347044891	0.806655218	0.583215586	0.449321375	0.867968344	0	-0.874936383	0.806655218	3.20380755	0.080674618	0.478121815	0	-0.59605239	0.806655218	1.001742618	0.322617971	0.630187145	0	1.0689595	0.899938548	0.693407021	1.179150964	0.44471637	1.608199522	1.169720848	1.386368031	1.222848503	1.57922035	1.196863502	0.704116352	0.294336219	1.279424624	1.76876	0.247680148	0.240900979	-0.435348609	0.693202166
AAEL001215	0.054747775	5.259625832	0.541631881	0.464976703	0.785421381	0	0.187622452	5.286843894	0.634400037	0.430222992	0.693497466	0	0.328215306	5.286843894	5.886616514	0.019627434	0.346513271	0	-0.11923089	5.286843894	0.753824806	0.39019957	0.813169485	0	-0.021361964	5.286843894	0.024897571	0.875378351	0.957410755	0	5.196298738	4.99374171	5.209603329	4.911794163	5.644113516	5.284581137	5.137319273	5.202527757	5.358426366	5.239760196	5.221969245	4.937291989	5.149120197	5.332104086	5.354354342	4.926139174	5.268149861	5.462813635	5.503147682
AAEL001242	-0.208154442	4.144652586	5.935783707	0.018202181	0.163295807	0	-0.867160367	4.142413849	8.780148663	0.004996576	0.046851773	-1	-0.113893044	4.142413849	0.469767205	0.496858087	0.883855862	0	-0.339505262	4.142413849	4.032549568	0.051086901	0.396772936	0	-0.413762061	4.142413849	5.809421167	0.02039516	0.140870941	0	4.040559838	4.104722016	4.723322934	4.092903206	4.494235055	4.26110726	4.684319494	4.067139876	4.399657471	4.349562277	4.317249247	3.999386075	3.994841764	4.599471272	4.226907005	4.379659796	4.08993584	3.783701459	4.009252724
AAEL001243	-0.037983617	1.167637167	0.024077966	0.877271543	0.9687838	0	-0.143007069	1.186083885	0.026788454	0.870774195	0.952277254	0	0.081473634	1.186083885	0.023856424	0.877990247	0.979354144	0	0.24097727	1.186083885	0.245706445	0.622697194	0.904276531	0	-0.465457972	1.186083885	0.937309181	0.338510229	0.645504385	0	0.048714701	1.34919678	1.589896231	1.387809598	0.951121062	1.736222799	0.002499153	0.64004334	0.504175813	0.995572664	0.609119211	1.306898221	1.543549284	1.146360254	1.23341315	2.205081302	0.493772709	1.742471673	0.420390646
AAEL001236	-0.029459923	5.345220172	0.181085683	0.672151439	0.887809533	0	-0.141865107	5.357274899	0.366424049	0.548215383	0.776379854	0	-0.065446931	5.357274899	0.228603909	0.635039018	0.917933433	0	-0.080806674	5.357274899	0.3610444	0.551154228	0.884715263	0	0.004388498	5.357274899	0.001064816	0.974122934	0.99105894	0	5.514266406	5.699665649	4.999477	5.32079762	5.468767061	5.263485089	5.127051926	5.017403461	5.47440195	5.322737931	5.617188977	5.587996812	5.30691538	5.42839364	5.400186285	5.020465323	5.259649386	5.374924811	5.654438134
AAEL001245	-0.134037302	6.270676532	3.250460334	0.07704528	0.347612532	0	-0.57969587	6.257392167	5.481919957	0.024031202	0.129551493	0	-0.077142115	6.257392167	0.296247222	0.58912136	0.911056535	0	-0.02305956	6.257392167	0.026535861	0.871379363	0.976395186	0	-0.479494195	6.257392167	10.83805995	0.002021067	0.034600759	-1	6.373817879	6.130057316	6.744431189	6.611147825	6.677746741	6.55246362	6.505477791	5.918224166	6.674569649	6.405345297	5.974797964	6.483869166	6.541400222	6.387148417	6.50918032	6.213860843	5.918777776	5.523529041	5.855234966
AAEL001246	0.158919613	3.553389818	2.7748356	0.101610968	0.398588547	0	0.594435046	3.568079461	3.07577954	0.086757982	0.284728534	0	0.060403203	3.568079461	0.092654858	0.762331165	0.951256631	0	0.248077383	3.568079461	1.603484101	0.212384891	0.667432753	0	0.28595446	3.568079461	2.203712363	0.145141955	0.42093873	0	3.813848709	3.855763628	3.542008769	3.272669891	3.3948287	3.492236956	3.552633475	3.411214628	3.30583579	3.45177487	3.523231335	2.803321672	3.410785883	3.616549397	3.599647945	3.780404115	3.816197301	3.511307722	3.318204123
AAEL001241	0.606948	0.710438985	3.495230276	0.067031124	0.324746473	0	2.282420946	0.764437465	4.414863416	0.04166459	0.18405052	0	1.147840788	0.764437465	3.255052472	0.078374568	0.585739664	0	0.083046322	0.764437465	0.018609819	0.892142462	0.981461141	0	1.051533835	0.764437465	2.718030454	0.106677924	0.354981623	0	0.378774838	-0.245689507	0.420576271	1.179150964	-0.992647624	0.095407624	0.807769114	0.184023083	0.720061648	-0.41290868	1.729087428	-0.350701651	0.96353819	0.999764308	0.043689462	0.50135625	-0.456115015	0.279097815	0.922537894
AAEL001244	0.009636833	4.076576551	0.014086934	0.905967441	0.975614623	0	0.005284269	4.088496809	0.000310215	0.986031022	0.995423801	0	0.127962605	4.088496809	0.572859531	0.453347794	0.869927607	0	0.019170139	4.088496809	0.012420708	0.911791553	0.986785112	0	-0.141848476	4.088496809	0.669113382	0.417975179	0.710811123	0	4.215939416	4.341439053	4.05861365	4.062799677	4.071582505	4.055561248	4.020297505	4.332051332	4.251466024	4.277432265	3.731967134	4.233402823	4.079627011	4.010364813	4.076943828	3.706658036	4.146357185	3.783701459	4.009252724
AAEL001247	-0.038301707	6.05291651	0.288561136	0.593374697	0.852730524	0	-0.175545301	6.053676959	0.455878792	0.503254829	0.747160345	0	-0.043847841	6.053676959	0.084682593	0.772480747	0.953709073	0	0.000273417	6.053676959	3.33E-06	0.998553507	0.999764952	0	-0.131970877	6.053676959	0.781119	0.381827858	0.680235359	0	6.17580371	6.276802862	6.155345509	6.098266401	6.296921981	5.945099971	5.922522344	5.797439187	6.107593343	6.220548733	5.555777146	6.465594487	5.856022629	5.88518523	6.106503075	5.764709914	6.453903518	6.341080026	6.177435189
AAEL001248	-0.178426501	0.17469107	0.161315844	0.689550304	0.894046378	0	-0.723949256	0.176056167	0.184889248	0.66940182	0.848843232	0	0.222036359	0.176056167	0.06632072	0.79802808	0.959411651	0	0.481146858	0.176056167	0.21890604	0.642292296	0.910266027	0	-1.427132473	0.176056167	2.26029706	0.140207542	0.413550747	0	-0.3799789	-0.992647624	0.083827794	0.935126832	0.720024903	-0.348388571	1.169720848	-0.112656948	0.250201608	0.581848781	0.609119211	-0.350701651	-0.992647624	-0.992647624	-0.383358995	0.247680148	-0.992647624	0.536447074	1.589648622
AAEL001252	0.003384202	4.838551511	0.002052328	0.964035029	0.989691234	0	-0.007864148	4.834008087	0.000959155	0.975439916	0.99129389	0	0.185463858	4.834008087	1.588002267	0.214565029	0.744596517	0	0.01752284	4.834008087	0.014373406	0.905142334	0.985803383	0	-0.210850846	4.834008087	2.075831045	0.157058544	0.438186702	0	4.773883871	5.054193786	5.304203216	4.788451236	5.122765033	4.600905021	4.779166627	4.715047439	4.534034867	4.812083447	4.997871615	4.910521189	4.704629604	4.649504823	4.872287372	4.612854724	4.83668937	4.968432073	5.096369081
AAEL001249	0.081226825	4.288306923	0.719856003	0.399977128	0.741837921	0	0.298865436	4.293675908	0.793571082	0.378094728	0.649683899	0	0.187700999	4.293675908	0.938864888	0.338114064	0.820002206	0	0.067420825	4.293675908	0.120812901	0.7298895	0.938190535	0	0.043743612	4.293675908	0.051154767	0.822162479	0.933389464	0	4.215939416	4.99374171	4.239743119	4.234662846	4.189407099	4.005615626	4.45728287	4.448249842	3.784613791	4.258821852	3.985878386	4.415792744	4.359433084	4.409278338	3.88398563	3.873211239	3.94901398	4.692500677	4.474544474
AAEL001250	0.124348045	4.521529016	3.153467878	0.08146189	0.3583688	0	0.466147342	4.528731312	3.50325553	0.068219965	0.247047432	0	0.209953555	4.528731312	2.073347798	0.157301034	0.688138054	0	0.067801004	4.528731312	0.2208285	0.640839006	0.910058169	0	0.188392783	4.528731312	1.778921912	0.189466147	0.482214974	0	4.610760965	4.685157719	4.474834992	4.751182831	4.565708974	4.079900265	4.226708367	4.420065782	4.198481581	4.418257092	4.181531131	4.275973121	4.289961718	4.917959347	4.286693326	4.529760544	4.50391882	4.854883443	4.527783878
AAEL001257	0.239295512	3.688362755	2.971334456	0.091198345	0.380296425	0	0.873259625	3.753211922	3.227884854	0.07958469	0.27043856	0	0.283173722	3.753211922	0.974688931	0.329164273	0.813237906	0	0.075125958	3.753211922	0.071260078	0.790816575	0.952271777	0	0.514959945	3.753211922	3.546918595	0.066589422	0.26952747	0	3.213668106	2.937452098	3.2776183	3.045237994	3.710808496	4.005615626	3.355657361	3.830684492	3.128355875	2.800108658	3.523231335	2.743904813	4.216975046	3.848434721	3.748810418	3.489308584	4.182781687	4.095062114	3.823025475
AAEL001260	0.127251591	3.102240977	1.056798593	0.308578975	0.665902688	0	0.47812015	3.109463926	1.197934068	0.27996905	0.553764259	0	0.170432283	3.109463926	0.45163752	0.505236702	0.886751641	0	0.182604413	3.109463926	0.528677864	0.471194777	0.854743648	0	0.125083454	3.109463926	0.246637563	0.622040831	0.84361845	0	3.254436368	3.512228087	3.396905301	3.219084108	2.42420779	3.168279932	1.998848492	3.055825999	3.272043631	3.1624279	3.388822119	3.333221271	3.039616591	2.650110863	2.717377061	3.085969908	2.675532521	3.056973226	3.57582899
AAEL001254	0.066087223	5.571134801	0.856577958	0.358860513	0.710417899	0	0.237354102	5.590705287	0.977817327	0.328398122	0.603910681	0	0.076682809	5.590705287	0.305696197	0.583262771	0.910833434	0	0.042802192	5.590705287	0.095388924	0.758960976	0.946353788	0	0.117869102	5.590705287	0.724579252	0.399470726	0.69503324	0	5.427794691	5.347800084	5.411987571	5.576550595	6.069933184	5.723564526	5.698163068	5.306260193	5.629228946	5.530953463	5.424506815	5.545128853	5.769341922	5.511910371	5.562166931	5.549568985	5.565770321	5.455041348	5.520762795
AAEL001255	-0.097900284	3.158635958	0.803314341	0.374125663	0.721017713	0	-0.38922728	3.214011505	1.151117036	0.289438311	0.564718333	0	-0.187554879	3.214011505	0.77317766	0.384236529	0.836993476	0	0.085851998	3.214011505	0.165390079	0.686305667	0.922952747	0	-0.287524399	3.214011505	1.992212641	0.165471443	0.450242783	0	2.541127814	2.489394986	3.192235973	3.32433642	2.42420779	2.809290819	3.127469925	3.195393202	3.272043631	3.606979782	2.838060151	2.803321672	3.161321944	3.42874688	3.323371044	3.124238099	3.839199999	3.386106149	3.609145988
AAEL001261	0.127468836	5.624433893	2.801799971	0.100004943	0.396366622	0	0.480387382	5.644633723	3.527103006	0.067323995	0.245658165	0	0.133006151	5.644633723	0.812135277	0.372625891	0.833956151	0	0.026383915	5.644633723	0.032022824	0.858837591	0.972719013	0	0.320997315	5.644633723	4.70145484	0.035848011	0.189344976	0	5.731987024	5.441306123	5.572647395	6.029888859	5.331968302	5.644178035	5.465345328	5.507177584	5.649110665	5.818312431	5.507939491	5.828635338	5.743588379	5.577994585	5.586158698	5.424806024	5.207567095	5.501059132	5.187418189
AAEL001271	0.378210234	4.365978702	8.527749066	0.005508177	0.079406665	0	1.420269097	4.431514649	12.15530463	0.001160061	0.016865971	1	0.131013238	4.431514649	0.312806574	0.578931924	0.910539692	0	0.780794536	4.431514649	11.58599525	0.001471462	0.053105104	0	0.508461323	4.431514649	4.418930659	0.041575181	0.205931081	0	4.174052488	3.468472736	3.932652038	4.504762995	3.54386071	3.979979071	4.372904037	4.420065782	4.534034867	4.591863484	4.507659454	4.594607298	4.198136479	4.103055601	4.503769116	3.655312801	3.563420669	4.246823465	4.03399769
AAEL001273	0.004218102	5.764820568	0.004531986	0.946578275	0.983987955	0	-0.012135021	5.795614638	0.003054148	0.956189788	0.985235668	0	0.023435717	5.795614638	0.033891889	0.8548225	0.974956234	0	0.00465326	5.795614638	0.001358415	0.970773816	0.99606594	0	-0.040223999	5.795614638	0.10060028	0.752681013	0.904797224	0	5.619447954	5.474865348	5.91669768	5.699036668	5.762916915	5.761677544	5.705082034	6.06650468	5.602286468	5.613836978	5.884019344	5.724897878	6.004365669	5.971311679	5.840039465	6.083968454	5.633129026	5.3415895	5.597472823
AAEL001275	-0.03593305	6.100072536	0.350063683	0.556572852	0.834267809	0	-0.168692749	6.135016411	0.668428397	0.418211696	0.683848158	0	-0.042686272	6.135016411	0.126651881	0.723709512	0.941483701	0	-0.143635556	6.135016411	1.465915543	0.232757053	0.693779632	0	0.017629078	6.135016411	0.022019795	0.882744251	0.959108835	0	5.657944678	6.150968894	6.126867001	5.94990798	6.082172132	5.938460053	6.20714883	5.887676858	6.240213737	5.991748161	6.428942946	6.294970655	6.279921767	6.326925419	6.273412557	6.295780242	6.292439046	5.989457395	6.279262806
AAEL001277	-0.036729182	4.395811379	0.209749873	0.648821123	0.87645551	0	-0.168269997	4.402309639	0.380691602	0.540562193	0.77083673	0	0.046344453	4.402309639	0.086676391	0.769895224	0.952734729	0	0.067459301	4.402309639	0.181519255	0.672245315	0.916925321	0	-0.282073751	4.402309639	3.244975226	0.078821024	0.296946824	0	4.353649245	4.316975386	4.922035427	4.261416756	4.54816971	4.440987167	4.6560342	4.238316516	4.383923711	4.201505324	4.389430211	4.377207631	3.994841764	4.138526327	4.520466597	4.652673383	4.445156988	4.210353379	4.867705302
AAEL001268	0.301783536	-0.349139703	0.347566301	0.557979401	0.834541687	0	0.686292595	-0.366464411	0.092194201	0.762904338	0.90125653	0	0.367018372	-0.366464411	0.123093266	0.727456361	0.94261951	0	1.737160862	-0.366464411	2.947078937	0.093396645	0.500814288	0	-1.417886639	-0.366464411	1.667560426	0.203644018	0.501140202	0	-0.992647624	-0.245689507	0.693407021	-0.992647624	-0.34241743	-0.992647624	0.002499153	-0.486572099	-0.992647624	-0.41290868	-0.992647624	-0.350701651	-0.021708739	-0.992647624	-0.992647624	-0.992647624	-0.456115015	-0.034344346	0.083671511
AAEL001270	0.019283393	3.455667067	0.017716822	0.894659204	0.973276566	0	0.06747129	3.478057474	0.018736264	0.89177899	0.961056358	0	-0.011152968	3.478057474	0.001520725	0.969077882	0.994296994	0	0.337291782	3.478057474	1.369480042	0.24849548	0.711162573	0	-0.258667524	3.478057474	0.846053808	0.3629213	0.664941017	0	3.254436368	4.160783946	3.396905301	2.618372806	3.355034474	2.555269931	3.805332845	3.494662936	3.402707867	3.799544211	3.731967134	3.292330843	3.161321944	3.073116885	2.774176874	3.628938253	2.623481305	3.733182507	4.196258686
AAEL012266	0.9561172	4.810113	38.45585	3.21E-07	9.79E-05	1	3.594127	4.911178	74.33112	7.70E-11	3.09E-08	1	1.22802	4.911178	27.06069	5.51E-06	0.002942642	1	1.413036	4.911178	35.00085	5.23E-07	0.000246671	1	0.9530716	4.911178	14.85836	0.000390774	0.01221741	1	3.544746	4.160784	4.129229	3.641932	4.475799	4.930294	4.390179	4.879317	3.899731	4.239968	4.718503	4.144298	4.376291	3.911307	4.286693	3.873211	4.011102	3.481011	4.301914
AAEL017302	0.9512323	6.490405	27.85152	6.68E-06	0.000776503	1	3.708642	6.556414	62.18908	8.05E-10	1.81E-07	1	0.8354695	6.556414	9.304221	0.003949215	0.1641703	0	1.392736	6.556414	26.29219	7.02E-06	0.001158688	1	1.480436	6.556414	30.15117	2.13E-06	0.000419876	1	6.497848	5.910558	6.279558	5.699037	5.793012	6.095926	5.157637	5.604309	5.567885	5.426436	6.559828	5.553805	6.015169	5.399445	5.0322	6.06442	6.007758	5.333134	6.585788
AAEL001281	0.051447305	5.308458204	0.450261405	0.505102055	0.805934897	0	0.163890736	5.338008753	0.384864322	0.538361484	0.769997688	0	0.310029905	5.338008753	4.258512714	0.045266001	0.480559847	0	0.016753818	5.338008753	0.012207627	0.912548273	0.986980928	0	-0.162892987	5.338008753	1.09674976	0.300966987	0.609296173	0	5.164564315	5.208453145	5.060980365	5.383031994	5.48729236	5.585888279	5.147514065	5.169049154	5.602286468	5.591700483	5.563598115	5.278233037	5.358728529	5.237129508	5.470617319	5.070320909	4.998693454	4.6658132	5.036400052
AAEL001287	0.023030332	3.980197381	0.058303834	0.810121652	0.943094267	0	0.045793277	4.022252378	0.019995363	0.888225767	0.959800328	0	-0.268471944	4.022252378	2.066145114	0.158006865	0.688138054	0	-0.04417166	4.022252378	0.053906174	0.817527548	0.961305836	0	0.358436881	4.022252378	3.849756072	0.056398503	0.246026458	0	3.758235984	3.636054202	3.87901769	4.092903206	3.54386071	4.103835472	3.975219143	4.405764554	4.505236206	3.773559268	3.616410002	4.024571524	3.565786632	4.048158707	3.959401136	3.917467937	4.070627494	4.22870366	4.23945379
AAEL001294	-0.109575511	3.580829569	1.148033396	0.288778302	0.646177728	0	-0.46665859	3.615288739	1.725305515	0.196138278	0.457778338	0	-0.285911254	3.615288739	1.831834354	0.183146993	0.711787344	0	-0.084880347	3.615288739	0.172892448	0.679669716	0.919645668	0	-0.095866989	3.615288739	0.230027631	0.633990215	0.850068888	0	3.670578326	2.802990556	3.396905301	3.796269995	3.433554672	3.663062789	3.042614799	3.411214628	3.784613791	3.664669979	3.938545865	3.624307893	3.565786632	3.641488667	3.690982617	3.459684509	3.94901398	3.707243777	4.151730273
AAEL008286	0.9511739	0.989855	13.13918	0.000645506	0.02011664	1	3.506526	1.068058	17.47827	0.000144166	0.003789504	1	0.3838841	1.068058	0.6336394	0.4304975	0.8595739	0	1.134163	1.068058	6.47859	0.01467707	0.2142203	0	1.988479	1.068058	14.7524	0.000407317	0.01250439	1	0.3787748	-0.2456895	-0.3562538	0.6412526	0.7200249	1.467699	0.5858403	-0.1126569	-0.05824199	1.453929	1.196864	0.7041164	0.5534352	1.279425	0.8663416	-0.06032334	-0.456115	0.5364471	-0.3563598
AAEL001301	0.040732572	0.74567345	0.015596749	0.901081853	0.974581389	0	-0.217850873	0.742304756	0.043068244	0.836599294	0.935482949	0	-0.767132869	0.742304756	1.007802414	0.32117584	0.809599088	0	0.061444698	0.742304756	0.010133512	0.920294886	0.989256313	0	0.487837298	0.742304756	0.639621195	0.428345979	0.71806425	0	0.64720525	0.608930836	1.834933081	-0.992647624	0.720024903	0.938915131	-0.41091879	0.184023083	-0.451081671	0.803490711	1.729087428	-0.350701651	1.13181461	0.194310148	1.061520462	1.070585402	0.708861996	-0.034344346	0.420390646
AAEL001304	-0.02572918	4.811295647	0.101886925	0.750821795	0.920171286	0	-0.138011545	4.840352808	0.280192177	0.599360681	0.807229363	0	0.21924107	4.840352808	2.169427418	0.148229973	0.683362958	0	-0.128755744	4.840352808	0.745817482	0.392706321	0.813662862	0	-0.22849687	4.840352808	2.204576746	0.145065074	0.420847979	0	4.462051254	4.665914927	5.198698852	4.363730925	4.94654064	5.118285623	4.868161022	4.847925085	4.886446659	4.837389669	4.890037387	4.692141021	4.926863591	5.081804585	5.400186285	4.765931616	4.532425918	4.769723047	4.456352275
AAEL001295	0.017644872	3.498044826	0.025947757	0.872635641	0.966931483	0	-0.029866117	3.480940064	0.00620814	0.93757228	0.978821623	0	-0.365407423	3.480940064	2.40331216	0.128578094	0.665357549	0	0.105566899	3.480940064	0.227261761	0.636031422	0.90850964	0	0.229974407	3.480940064	1.185953589	0.282353443	0.591587651	0	3.729604494	3.423348715	3.79463147	4.151288931	3.57883161	3.29843284	3.16809643	2.941508198	3.128355875	3.201932534	2.422428558	3.809584948	3.594884136	3.309323869	3.245163242	3.756238532	3.792821892	3.783701459	3.434288735
AAEL001306	-0.207260333	7.648475356	9.613916756	0.00308057	0.055706972	0	-0.859384192	7.604787367	13.85781832	0.000580209	0.010369852	-1	-0.337434955	7.604787367	6.371074715	0.015465555	0.312766475	0	-0.344932153	7.604787367	6.641676609	0.013562169	0.205543225	0	-0.177017084	7.604787367	1.789123652	0.188227705	0.481405283	0	8.205125194	7.788148367	7.984277388	8.301618356	7.90357736	7.309677988	7.28074922	7.596239663	7.752920738	7.438753159	7.171949037	7.610308419	7.579960892	7.347249214	7.228634299	7.939061156	7.843049132	8.027474942	8.102775121
AAEL001307	0.803540967	0.338233452	4.706848656	0.034511427	0.229344492	0	2.89894923	0.392916523	5.298949752	0.026362412	0.136917875	0	0.814267155	0.392916523	1.372681303	0.247952015	0.767311684	0	1.379283779	0.392916523	3.443191319	0.07053581	0.454104874	0	0.705398297	0.392916523	0.906019064	0.346615967	0.652098158	0	0.048714701	-0.992647624	-0.992647624	-0.226120676	0.720024903	-0.348388571	-0.41091879	0.429976581	0.720061648	0.803490711	0.019973941	-0.350701651	0.553435163	-0.481104891	-0.383358995	-0.992647624	1.061636695	-0.435348609	-0.356359781
AAEL001308	-0.10139098	5.275359246	1.440085147	0.235420708	0.59085571	0	-0.448835392	5.324025009	3.114022823	0.084888649	0.28081055	0	-0.478139218	5.324025009	10.24951137	0.00260526	0.137283744	0	-0.173400504	5.324025009	1.372411781	0.247997713	0.7111018	0	0.20270433	5.324025009	2.001045112	0.164558164	0.449323888	0	4.970222348	4.962538446	5.198698852	5.44269238	4.475799263	5.164538556	5.157637322	5.366576036	5.688070546	5.467535725	5.602079353	5.002123117	5.089033882	5.347342642	5.29736205	5.563562135	5.189779957	5.717918791	5.555360628
AAEL001312	0.044684494	3.531716795	0.15833452	0.692280331	0.895484057	0	0.13318384	3.54355164	0.10831207	0.743708771	0.890293009	0	-0.079391484	3.54355164	0.108847364	0.743099323	0.945892817	0	-0.072643643	3.54355164	0.098803395	0.754825686	0.944527092	0	0.285218966	3.54355164	1.558751525	0.218759382	0.519490633	0	3.406881347	3.922145231	3.235558687	3.721163881	3.646328673	3.59713932	3.521615602	3.228272874	2.925938838	3.349947825	3.864501545	3.68874716	3.623406361	3.212786025	3.748810418	3.267902019	3.884133514	3.653923861	3.396622248
AAEL001299	0.103216261	1.897453356	0.382370352	0.538965172	0.824324375	0	0.39301655	1.858409776	0.406120045	0.527402436	0.763125556	0	-0.022940941	1.858409776	0.004127826	0.949077297	0.991251802	0	0.31484426	1.858409776	0.805684738	0.374513232	0.802448303	0	0.101113231	1.858409776	0.078392545	0.780861397	0.915605726	0	2.328479137	2.302672384	2.138636262	2.533113511	2.172759525	1.853805608	2.522039574	1.386368031	1.481273209	1.57922035	1.34942231	1.730763543	1.76452389	1.279424624	2.319671344	2.205081302	0.896005358	1.397911475	1.589648622
AAEL001305	-0.068759405	1.70521412	0.123281396	0.726883497	0.909651341	0	-0.240432612	1.765448661	0.138108605	0.712035956	0.871906128	0	0.302837377	1.765448661	0.609800896	0.439239968	0.86353691	0	-0.558893654	1.765448661	2.334821965	0.13400245	0.566921788	0	0.015623664	1.765448661	0.001867155	0.965738337	0.988378594	0	1.241116487	0.608930836	2.044331241	1.179150964	0.720024903	0.095407624	0.807769114	1.790294272	2.278700326	1.316712014	2.489650789	1.602830425	1.956104692	2.380669797	2.158334774	1.696671231	2.264236549	1.933572705	2.138372952
AAEL001316	-0.009833037	1.983246375	0.004326984	0.947798695	0.984388018	0	-0.053866925	1.978284844	0.010862782	0.917486923	0.970336744	0	-0.020235146	1.978284844	0.004657573	0.945913187	0.991067953	0	0.349074718	1.978284844	1.345791032	0.252564062	0.71455225	0	-0.382706496	1.978284844	1.666496993	0.203785475	0.501158669	0	2.328479137	1.96758707	2.310551757	1.731862192	2.261535023	1.853805608	1.169720848	2.174622359	2.278700326	2.241215785	1.936050673	1.462438928	1.418919923	2.25702163	1.386988462	2.34127411	1.468048339	2.020399281	2.138372952
AAEL001317	-0.123173622	4.321559497	1.976499705	0.165549777	0.50068713	0	-0.504885603	4.364843137	2.531046701	0.119122073	0.34116513	0	-0.249463933	4.364843137	1.832808524	0.183033037	0.711773024	0	-0.085144236	4.364843137	0.212388077	0.64727841	0.912446929	0	-0.170277434	4.364843137	0.888830452	0.351183351	0.656181444	0	4.236435483	3.855763628	4.05861365	4.388214601	4.095929828	3.900217194	4.319801515	4.858464991	4.708396113	4.4514156	4.371720704	4.049324837	4.289961718	4.586686979	4.325217342	4.947639955	4.692563943	4.553834338	4.23945379
AAEL001314	0.128286991	4.28008456	2.769383507	0.101939209	0.398838262	0	0.467111418	4.27882517	3.091810118	0.085968847	0.283464848	0	-0.065443858	4.27882517	0.174619806	0.678165911	0.929835054	0	0.191314769	4.27882517	1.571500388	0.216919039	0.672568867	0	0.341240507	4.27882517	5.122632838	0.028841597	0.169574688	0	4.513343328	4.665914927	4.260865289	4.28768355	4.419034766	4.26110726	3.855946907	3.992546034	3.899731199	4.349562277	4.031707207	3.999386075	4.120221487	4.394683389	4.325217342	4.022511208	4.218309161	4.26471851	4.419264861
AAEL001321	-0.168171239	4.831106323	6.477817245	0.013845337	0.137734423	0	-0.687556602	4.857342926	8.890292736	0.004754201	0.044982032	-1	-0.230528468	4.857342926	2.946112798	0.093448594	0.612309481	0	-0.262547276	4.857342926	3.913767192	0.054472368	0.409235516	0	-0.194480858	4.857342926	2.158428817	0.149236784	0.427195526	0	4.801658226	4.704147224	4.986855316	4.732181273	4.730285333	4.804490643	4.817981168	5.108524519	5.06479021	4.706171323	4.890037387	4.768666632	4.982970384	5.316702853	5.11148729	5.099427699	4.914559623	4.968432073	5.096369081
AAEL001315	0.063224577	4.318518394	0.503274563	0.481149927	0.794676142	0	0.22465391	4.341022926	0.478835976	0.492756036	0.74147968	0	0.078649311	4.341022926	0.174953142	0.677876725	0.929835054	0	0.031635879	4.341022926	0.028161485	0.867534777	0.975540624	0	0.114368721	4.341022926	0.379102748	0.541404558	0.796793644	0	4.496447783	3.855763628	4.474834992	4.363730925	4.2339684	4.150546549	4.440797295	4.529641761	4.285737904	4.100607376	4.317249247	4.2967963	3.927813937	4.778770521	3.748810418	4.410955315	4.61471569	4.317109176	4.23945379
AAEL008635	0.9483895	5.803622	26.60265	9.58E-06	0.001009947	1	3.627646	5.90537	58.13196	1.88E-09	3.30E-07	1	1.315206	5.90537	24.68477	1.18E-05	0.004560372	1	1.525397	5.90537	30.69853	1.81E-06	0.000577263	1	0.7870432	5.90537	7.652492	0.008390228	0.08239013	0	4.773884	5.154248	5.096662	4.287684	5.59371	6.154395	5.497583	6.175892	4.695707	6.110679	5.231819	4.594607	4.807647	4.223566	5.670865	3.827554	4.518243	4.652282	3.878731
AAEL001319	0.006142785	1.028828463	0.000586177	0.980774451	0.993541512	0	0.068217843	1.080480116	0.006471882	0.93626287	0.978364627	0	0.88241689	1.080480116	2.876810374	0.097261353	0.619822267	0	-0.420240762	1.080480116	0.699055583	0.407830454	0.82179832	0	-0.393958285	1.080480116	0.622799452	0.434439127	0.722713022	0	0.048714701	1.34919678	0.922756327	0.641252561	0.104179036	0.708566731	1.169720848	0.429976581	0.504175813	0.581848781	0.609119211	1.132538969	0.553435163	1.40124575	2.241257168	1.354327992	1.686728118	0.94434649	1.717358936
AAEL001323	-0.140366451	6.348625457	3.273422777	0.076038918	0.34466337	0	-0.596373614	6.272222375	4.688429972	0.036092258	0.168806783	0	-0.179190515	6.272222375	1.199044911	0.27974929	0.787931249	0	-0.2743468	6.272222375	2.963961446	0.092494096	0.499592752	0	-0.1428363	6.272222375	0.861210302	0.358700209	0.662288394	0	7.060151687	7.060016685	6.690964147	7.13697277	6.529214771	5.164538556	5.605059917	5.410213669	6.078563821	5.313750375	6.114451189	6.460989417	6.068004861	5.759820336	5.685745698	7.083478577	6.602467407	6.6201054	6.982080878
AAEL001328	-0.252539178	5.755777444	7.138872575	0.010217793	0.1140431	0	-1.027588132	5.775680703	10.11939715	0.002757103	0.030669692	-1	-0.134787496	5.775680703	0.512743256	0.477914291	0.877291318	0	-0.592470172	5.775680703	10.05130015	0.002840283	0.082163243	0	-0.300330464	5.775680703	2.650489762	0.110993686	0.363416898	0	5.902000192	5.860653736	5.686301857	5.784525909	5.593710376	5.443086461	5.424007737	5.88252216	5.956226177	5.546381695	5.945168591	6.483869166	5.862019298	5.558485207	6.253574767	5.941213656	5.633129026	5.934620662	6.226566153
AAEL001329	-0.058918013	5.203206462	0.747470589	0.391144108	0.735474108	0	-0.253857262	5.238185282	1.205991407	0.278380099	0.553091722	0	-0.052844905	5.238185282	0.155991611	0.694871788	0.93493658	0	-0.045744069	5.238185282	0.113831274	0.737503264	0.939336225	0	-0.155268288	5.238185282	1.406061779	0.242373112	0.547693943	0	4.994492319	4.722890022	5.142904792	5.358459453	5.169399332	5.033593552	5.44895215	5.486941201	5.232306282	5.014235703	4.890037387	5.146773426	5.129368183	5.285398194	4.707075049	5.304979521	5.665664593	5.595997517	5.63839055
AAEL001331	0.340588285	3.459208573	4.294334368	0.044233349	0.258505334	0	1.318041268	3.493433441	5.725896761	0.021262392	0.120165704	0	0.568752912	3.493433441	3.066426193	0.087222168	0.604705529	0	0.065219699	3.493433441	0.043898317	0.835055374	0.966147828	0	0.684068656	3.493433441	4.631082142	0.037189407	0.193133649	0	3.893443828	3.118217805	3.235558687	2.916490983	3.22860897	2.687863973	3.16809643	3.291866135	2.881809727	3.201932534	2.838060151	3.116089513	4.272058288	3.457119508	3.959401136	2.736654773	3.355778534	2.835407866	3.27733647
AAEL001325	0.120226018	5.047257822	1.215234767	0.276094994	0.633789245	0	0.448889158	5.088941711	1.477688507	0.23092184	0.503079722	0	0.080378013	5.088941711	0.138421784	0.711724731	0.939343492	0	0.173466727	5.088941711	0.691716216	0.410282595	0.822617337	0	0.195044418	5.088941711	0.823736952	0.369265419	0.670002434	0	4.982408369	4.722890022	4.510545486	5.488705653	4.565708974	5.021078379	4.207346557	5.036093912	5.034877387	5.057949819	5.433070584	5.849926519	4.926863591	5.369902863	4.805732392	4.612854724	5.029020312	4.912774588	5.324115338
AAEL001334	0.19077081	2.009664341	1.450253486	0.233796174	0.58894985	0	0.672672759	2.070097928	1.646193373	0.206509259	0.470923903	0	-0.26023462	2.070097928	0.717106384	0.401891761	0.84678677	0	0.32310713	2.070097928	1.232879813	0.27316109	0.737051493	0	0.609800248	2.070097928	3.919199247	0.054312277	0.240189516	0	1.533863477	1.530350658	1.294550374	1.570067851	1.976921584	1.608199522	2.32053288	2.477806058	2.135707921	1.993599993	2.029368175	2.057962519	2.906690352	2.121774125	1.23341315	2.274784213	1.468048339	1.397911475	1.12036861
AAEL001336	0.072018453	5.592819314	1.191913134	0.279843647	0.637544056	0	0.259110484	5.629593637	1.358232253	0.250416903	0.525469404	0	0.223779693	5.629593637	3.064799928	0.08730316	0.604705529	0	0.064625611	5.629593637	0.25224767	0.618118631	0.902062608	0	-0.02929482	5.629593637	0.051895125	0.820902641	0.932727365	0	5.427794691	5.208453145	5.503441625	5.5442323	5.66866976	5.542761978	5.489591037	5.513860455	5.902022906	5.739964569	5.704667089	5.613119203	5.496167986	5.584439521	5.479184268	5.146670887	5.672084576	5.6514604	5.875913784
AAEL001326	-0.127373465	1.927959424	0.586643055	0.447091468	0.774363795	0	-0.493121	1.976691146	0.734603842	0.396256691	0.664612238	0	-0.429550541	1.976691146	1.644882386	0.206686647	0.735434411	0	0.154010585	1.976691146	0.200952661	0.656255885	0.913532935	0	-0.217581043	1.976691146	0.473751565	0.4950487	0.76576993	0	1.533863477	1.141984953	1.717610749	1.731862192	1.868038023	1.312025391	1.321507458	2.941508198	2.690413317	1.453928614	1.729087428	1.602830425	2.202854986	1.806031955	1.061520462	2.404834199	2.821285839	1.933572705	2.044070223
AAEL001332	-0.06818645	3.250690144	0.491042739	0.486503752	0.797139159	0	-0.284763196	3.286620862	0.692760565	0.409932325	0.677027724	0	0.10256744	3.286620862	0.26680355	0.608191877	0.913892711	0	-0.170876559	3.286620862	0.70972492	0.404304602	0.819858148	0	-0.216454077	3.286620862	1.284629679	0.263465158	0.571205899	0	3.128503655	3.060443087	3.318486384	2.847535775	3.13771817	3.025210361	3.085666139	3.12729667	3.735865456	2.992612645	3.388822119	3.019176995	3.237105031	3.340119108	2.658249026	3.655312801	3.507080067	3.733182507	3.434288735
AAEL001339	0.057894059	3.681281546	0.287415345	0.594107117	0.853095385	0	0.172836545	3.683824739	0.204427013	0.653496348	0.841128404	0	-0.324232994	3.683824739	2.084689334	0.156197097	0.687860298	0	0.185608491	3.683824739	0.691044283	0.410508196	0.822628815	0	0.311461048	3.683824739	2.134814306	0.151425543	0.429978425	0	3.840871293	3.713068822	3.85143377	4.00064001	3.57883161	3.025210361	3.489916165	4.067139876	3.371134431	4.014478931	3.457591447	3.250247562	2.760262067	3.971554146	3.323371044	3.780404115	3.990701316	3.733182507	3.823025475
AAEL001340	0.191904017	-0.54857672	0.098553284	0.754795412	0.922478812	0	1.185828224	-0.520935501	0.343196167	0.561123552	0.784901638	0	1.141769129	-0.520935501	0.778746395	0.382545194	0.836993476	0	0.791986731	-0.520935501	0.359238127	0.552147689	0.884715263	0	-0.747927635	-0.520935501	0.424411343	0.518291207	0.780724052	0	-0.992647624	-0.992647624	-0.356253769	-0.992647624	-0.992647624	0.095407624	-0.992647624	-0.992647624	-0.992647624	-0.992647624	-0.992647624	-0.992647624	-0.992647624	-0.992647624	0.043689462	0.247680148	-0.992647624	-0.992647624	0.693202166
AAEL001344	-0.152882659	0.51304829	0.238658481	0.627176284	0.868027487	0	-0.561784707	0.54681896	0.264507195	0.609734764	0.813656283	0	-0.730613696	0.54681896	1.354888914	0.250991641	0.768447949	0	0.014595171	0.54681896	0.000513445	0.982029287	0.997848107	0	0.154233818	0.54681896	0.057295309	0.811986718	0.928812071	0	0.378774838	-0.992647624	0.420576271	0.935126832	0.104179036	0.095407624	0.807769114	0.986013666	1.481273209	0.581848781	0.832704485	-0.992647624	0.96353819	1.146360254	0.372776424	-0.060323337	0.708861996	0.754764916	0.420390646
AAEL001341	-0.12551901	3.335584267	0.746249944	0.391773258	0.736304038	0	-0.535771896	3.326912768	1.045716396	0.312346872	0.58861338	0	-0.283552044	3.326912768	0.851762622	0.361323216	0.830873136	0	0.027133116	3.326912768	0.008186378	0.928336799	0.990928188	0	-0.279352969	3.326912768	0.867650822	0.356927416	0.660177634	0	3.370253509	3.173767666	3.192235973	3.935681083	3.888573033	3.256339814	2.583404793	3.598911744	3.522514471	3.418624714	3.160344584	4.024571524	2.413502328	3.073116885	3.567871284	3.574697043	3.035602847	3.097477321	3.905796821
AAEL001343	-0.084867151	0.783961011	0.084462879	0.772463498	0.930130553	0	-1.372713142	0.754822169	1.845347407	0.181573795	0.438394342	0	1.159683909	0.754822169	5.060225853	0.02977863	0.41108316	0	-0.8812966	0.754822169	2.588300954	0.115143938	0.536137055	0	-1.65110045	0.754822169	5.071034176	0.029614012	0.171865395	0	0.048714701	1.141984953	1.294550374	1.570067851	1.150259656	0.708566731	0.323454641	0.823374569	0.504175813	0.995572664	0.344413152	0.704116352	0.294336219	2.04907805	0.866341551	0.717026807	-0.456115015	-0.034344346	0.420390646
AAEL001349	0.70060956	0.113491917	3.162662013	0.081031416	0.357324128	0	2.877367936	0.14492178	4.194401388	0.046839991	0.19749514	0	1.949704761	0.14492178	4.895327585	0.032417075	0.424561553	0	0.561281057	0.14492178	0.549680146	0.462571906	0.851830529	0	0.366382119	0.14492178	0.210821306	0.648490809	0.858636409	0	-0.992647624	-0.245689507	0.420576271	0.271792199	-0.34241743	-0.348388571	-0.992647624	-0.992647624	-0.058241986	-0.41290868	-0.39925849	0.430283713	0.96353819	-0.104227683	-0.383358995	0.717026807	-0.065916082	-0.992647624	0.420390646
AAEL001345	0.358873758	-0.371987898	0.366011081	0.547748152	0.828080138	0	1.750966529	-0.37889778	0.629954161	0.431831303	0.69437811	0	0.913830995	-0.37889778	0.555792512	0.46011041	0.873179692	0	-1.916617614	-0.37889778	2.371628719	0.131055291	0.562725551	0	2.753753148	-0.37889778	4.38504144	0.042326601	0.208365688	0	-0.992647624	-0.992647624	0.420576271	-0.226120676	-0.34241743	0.434319726	-0.992647624	-0.992647624	-0.992647624	-0.992647624	-0.992647624	1.132538969	-0.992647624	0.194310148	-0.992647624	-0.992647624	-0.456115015	-0.992647624	-0.992647624
AAEL022775	0.9200097	1.456241	15.17636	0.000274619	0.0117379	1	3.24019	1.546061	17.78484	0.000128718	0.003498134	1	0.5657075	1.546061	1.642598	0.2069962	0.7354344	0	1.414315	1.546061	10.89999	0.001968215	0.06497425	0	1.260167	1.546061	7.531604	0.008878945	0.08546936	0	0.3787748	0.2439987	1.120597	0.9351268	0.104179	1.6082	1.458834	1.386368	0.2502016	1.453929	1.026244	1.132539	0.2943362	1.14636	1.87645	0.5013562	1.581528	1.111884	0.6932022
AAEL001352	-0.104047249	6.702176139	2.206567424	0.143302152	0.46613476	0	-0.438694929	6.730869081	3.148221999	0.083255143	0.277204309	0	-0.182018581	6.730869081	1.626085794	0.209250498	0.736261444	0	-0.061679713	6.730869081	0.185819583	0.668622262	0.915721578	0	-0.194996635	6.730869081	1.874425955	0.178242784	0.46732002	0	6.658362273	6.427235791	7.029292524	6.611147825	6.474553133	6.556805475	7.165081627	7.031118431	6.848012838	6.716213242	6.551986506	6.666957855	6.697104266	6.806465285	6.674961592	7.168339477	6.81173006	6.796533633	6.560462457
AAEL001346	0.145836769	2.494062445	1.222765729	0.273773904	0.63244706	0	0.504766601	2.511771151	1.269677653	0.266220711	0.540585406	0	-0.112051744	2.511771151	0.170621369	0.681660381	0.930804726	0	0.194132479	2.511771151	0.595569386	0.444591891	0.842353036	0	0.422685866	2.511771151	2.834155579	0.099695204	0.341568672	0	2.541127814	2.088138967	2.227153236	2.982300195	2.49914579	2.330287417	1.321507458	2.901296616	2.345210636	1.900622184	2.838060151	2.241008531	2.477396656	2.438734313	2.658249026	2.205081302	2.121419121	2.573530551	2.534944208
AAEL001350	0.018258915	3.45004683	0.032458494	0.857706796	0.963117074	0	0.024661508	3.490008037	0.004541787	0.946588659	0.981698699	0	-0.224552323	3.490008037	1.087610447	0.302964038	0.803086475	0	0.121851705	3.490008037	0.332430731	0.567307083	0.889380037	0	0.127362126	3.490008037	0.39470841	0.533234708	0.791251502	0	3.294084174	3.423348715	3.318486384	3.219084108	3.090031168	2.921286249	3.246070427	3.830684492	3.272043631	3.606979782	3.4236165	2.860387957	3.37768225	3.457119508	3.599647945	4.176130714	3.861841684	3.570056492	3.765082777
AAEL001356	-0.080347372	6.407233465	1.453645528	0.233257331	0.58894985	0	-0.347034934	6.428792835	2.276969146	0.138790998	0.374196755	0	-0.134771021	6.428792835	1.032865128	0.315302635	0.807835663	0	-0.030000556	6.428792835	0.051287065	0.821936652	0.962203977	0	-0.182263356	6.428792835	1.870290452	0.178712045	0.467688917	0	6.268286169	6.130057316	6.651522633	6.337073924	6.62852509	6.586838002	6.505477791	6.561794326	6.577617202	6.628328706	6.289711026	6.554737404	6.404301362	6.434293611	6.803316495	6.446860174	6.254440064	6.298282291	6.237260595
[truncated: 10,426 more rows]
[truncated: 25 more columns]
